# Supplementary material for: A Dual-Functional Orphan Response Regulator Negatively Controls the Differential Transcription of Duplicate groELs and Plays a Global Regulatory Role in Myxococcus
Source: mSystems. 2022 Mar 30;7(2):e01056-21. doi: 10.1128/msystems.01056-21 (PMC9040617; doi:10.1128/msystems.01056-21)
Supplement: DATA SET S1 [file msystems.01056-21-sd001.xlsx]

## Sheet: K4468_24h VS DK_24h
Gene_id	readcount_KcmgR_24h	readcount_DK_24h	log2FoldChange	differential type	pval	padj	description
MXAN_RS28375	4745.34	394.649	3.5879	upregulated	1.453e-53	1.3257e-50	sigma-54-dependent Fis family transcriptional regulator
MXAN_RS28380	395.693	38.5307	3.3603	upregulated	1.4282e-47	8.6868e-45	hypothetical protein
MXAN_RS26195	2692.47	507.341	2.4079	upregulated	1.4895e-64	1.812e-61	hypothetical protein
MXAN_RS37045	61.8193	14.3602	2.106	upregulated	1.3767e-05	0.00063198	hypothetical protein
MXAN_RS24800	1095.03	301.012	1.8631	upregulated	3.9581e-41	1.8057e-38	acetylornithine carbamoyltransferase
MXAN_RS36195	1212.2	348.043	1.8003	upregulated	2.118e-36	9.0936e-34	general secretory pathway protein GspE
MXAN_RS10620	2017.1	710.736	1.5049	upregulated	7.3395e-20	1.3736e-17	hypothetical protein
MXAN_RS33525	408.47	145.854	1.4857	upregulated	2.6319e-15	3.4303e-13	hypothetical protein
MXAN_RS08745	75.029	28.8871	1.377	upregulated	0.00045779	0.014158	RDD family protein
MXAN_RS34805	360.96	140.948	1.3567	upregulated	3.3012e-12	3.3938e-10	hypothetical protein
MXAN_RS24815	651.344	255.623	1.3494	upregulated	1.8079e-12	1.9406e-10	argininosuccinate lyase
MXAN_RS24805	816.185	322.554	1.3394	upregulated	2.5688e-20	4.9341e-18	acetylglutamate kinase
MXAN_RS05245	16786.3	6741.62	1.3161	upregulated	3.139e-16	4.5824e-14	Hsp20/alpha crystallin family protein
MXAN_RS13755	1017.05	414.834	1.2938	upregulated	2.4098e-21	4.8858e-19	serine/threonine protein kinase
MXAN_RS05395	736.766	300.864	1.2921	upregulated	4.9693e-18	8.0601e-16	hypothetical protein
MXAN_RS34810	1011.92	420.239	1.2678	upregulated	2.5861e-14	3.0945e-12	nicotinamidase
MXAN_RS33440	365.725	154.495	1.2432	upregulated	9.5415e-11	8.0981e-09	sterol desaturase family protein
MXAN_RS24810	503.461	212.742	1.2428	upregulated	1.9215e-13	2.2262e-11	peptidase M20
MXAN_RS17320	7378.41	3368.81	1.1311	upregulated	5.8692e-22	1.224e-19	hypothetical protein
MXAN_RS10625	219.331	101.997	1.1046	upregulated	0.00016311	0.0059526	exo-alpha-sialidase
MXAN_RS08750	1198.01	567.279	1.0785	upregulated	1.7769e-17	2.7239e-15	PBS lyase
MXAN_RS34720	2326.02	1107.42	1.0707	upregulated	2.2908e-07	1.3934e-05	hypothetical protein
MXAN_RS06340	1641.17	790.749	1.0534	upregulated	2.5902e-15	3.4303e-13	hypothetical protein
MXAN_RS18540	114.724	55.3091	1.0526	upregulated	0.00096039	0.026353	hypothetical protein
MXAN_RS24820	955.018	461.715	1.0485	upregulated	6.1305e-15	7.715e-13	argininosuccinate synthase
MXAN_RS36070	2076.93	1010.87	1.0389	upregulated	2.0258e-20	3.9964e-18	ABC transporter substrate-binding protein
MXAN_RS35955	232.966	113.473	1.0378	upregulated	3.333e-06	0.00016549	efflux RND transporter periplasmic adaptor subunit
MXAN_RS19850	233.318	114.457	1.0275	upregulated	4.3727e-06	0.00021277	elongation factor G
MXAN_RS03070	2365.78	1163.12	1.0243	upregulated	1.7913e-17	2.7239e-15	fatty acid desaturase
MXAN_RS20760	712.651	351.366	1.0202	upregulated	5.7906e-11	5.0923e-09	serpin family protein
MXAN_RS15465	202.132	99.813	1.018	upregulated	2.3274e-05	0.00099927	hypothetical protein
MXAN_RS21020	3338.74	1659.07	1.0089	upregulated	7.0737e-12	6.9772e-10	nucleotide exchange factor GrpE
MXAN_RS20040	136.244	68.0365	1.0018	upregulated	0.001077	0.029111	ferredoxin reductase
MXAN_RS31195	407.507	204.331	0.99592	upregulated	3.6637e-08	2.5963e-06	malate synthase A
MXAN_RS30845	231.82	116.356	0.99447	upregulated	8.5508e-06	0.00040266	hypothetical protein
MXAN_RS17705	160.725	81.1112	0.98662	upregulated	0.0002592	0.0087996	hypothetical protein
MXAN_RS06515	132.315	66.8066	0.98592	upregulated	0.00078253	0.022053	hypothetical protein
MXAN_RS00715	114.16	57.8484	0.98071	upregulated	0.0016577	0.041155	scramblase
MXAN_RS35080	256.678	131.227	0.9679	upregulated	1.1531e-05	0.00053271	ATP-dependent helicase
MXAN_RS11170	129.392	67.5549	0.93762	upregulated	0.0011631	0.030759	hypothetical protein
MXAN_RS33995	5158.38	2712.1	0.92751	upregulated	4.4832e-11	4.0399e-09	hypothetical protein
MXAN_RS00205	308.448	162.397	0.92551	upregulated	2.7126e-06	0.0001375	hypothetical protein
MXAN_RS24825	924.757	487.264	0.92437	upregulated	4.8606e-08	3.3788e-06	hypothetical protein
MXAN_RS35950	1132.98	598.179	0.92148	upregulated	2.8014e-13	3.1949e-11	CusA/CzcA family heavy metal efflux RND transporter
MXAN_RS03895	3534.62	1876.97	0.91315	upregulated	1.4522e-05	0.00065429	hypothetical protein
MXAN_RS20030	4123.72	2202.66	0.9047	upregulated	4.604e-11	4.0981e-09	hypothetical protein
MXAN_RS16195	630.134	338.818	0.89515	upregulated	2.3073e-09	1.8109e-07	hypothetical protein
MXAN_RS11600	2031.71	1097.67	0.88825	upregulated	4.5031e-12	4.565e-10	serine/threonine protein kinase
MXAN_RS24005	477.932	261.357	0.87078	upregulated	1.4188e-07	9.031e-06	hypothetical protein
MXAN_RS27770	266.462	146.374	0.86427	upregulated	3.3614e-05	0.001394	restriction endonuclease
MXAN_RS31275	920.929	506.23	0.8633	upregulated	1.6114e-06	8.7124e-05	DedA family protein
MXAN_RS10065	391.757	216.094	0.8583	upregulated	1.7466e-06	9.2379e-05	hypothetical protein
MXAN_RS17325	3192.08	1764.49	0.85525	upregulated	2.0286e-11	1.8742e-09	DNA repair ATPase
MXAN_RS24740	15025.1	8496.54	0.82242	upregulated	1.0627e-08	8.1651e-07	ATP-dependent chaperone ClpB
MXAN_RS33980	345.904	195.654	0.82206	upregulated	1.0332e-05	0.00048342	CRISPR-associated endonuclease Cas3''
MXAN_RS34575	1150.94	652.52	0.81871	upregulated	9.7637e-11	8.1914e-09	hypothetical protein
MXAN_RS10770	506.988	288.684	0.81246	upregulated	3.7749e-07	2.1695e-05	ferritin
MXAN_RS14505	1609.37	918.273	0.8095	upregulated	1.7206e-07	1.0734e-05	PDZ domain-containing protein
MXAN_RS24830	1187.06	680.902	0.80187	upregulated	1.456e-10	1.1808e-08	N-acetyl-gamma-glutamyl-phosphate reductase
MXAN_RS33435	252.717	145.398	0.79751	upregulated	0.00021055	0.0074243	TetR/AcrR family transcriptional regulator
MXAN_RS02590	5804.43	3341.64	0.7966	upregulated	0.00073285	0.020977	hypothetical protein
MXAN_RS32500	202.835	116.905	0.79497	upregulated	0.0005934	0.017535	hypothetical protein
MXAN_RS34570	569.704	329.109	0.79165	upregulated	4.1927e-07	2.3723e-05	glycosyl hydrolase
MXAN_RS33870	1774.18	1037.01	0.77472	upregulated	9.8299e-12	9.5665e-10	XRE family transcriptional regulator
MXAN_RS10070	268.31	157.697	0.76674	upregulated	0.00023313	0.0081029	M23 family peptidase
MXAN_RS02955	181.939	107.118	0.76425	upregulated	0.0014266	0.036665	phosphatase PAP2 family protein
MXAN_RS33970	240.81	142.241	0.75955	upregulated	0.00039423	0.012676	type I-C CRISPR-associated protein Cas8c/Csd1
MXAN_RS37090	332.882	197.143	0.75577	upregulated	7.2134e-05	0.0027711	hypothetical protein
MXAN_RS24180	679.243	403.579	0.75108	upregulated	2.6814e-07	1.5912e-05	hypothetical protein
MXAN_RS03780	2804.17	1667.04	0.75029	upregulated	1.7349e-06	9.2379e-05	RNA polymerase subunit sigma-32
MXAN_RS17315	687.619	411.07	0.74222	upregulated	0.0015346	0.03855	hypothetical protein
MXAN_RS31190	249.405	149.39	0.73941	upregulated	0.00046249	0.014244	PspC domain-containing protein
MXAN_RS03890	704.188	422.038	0.73859	upregulated	8.735e-05	0.0032529	hypothetical protein
MXAN_RS07005	892.721	535.638	0.73695	upregulated	4.0763e-05	0.0016436	hypothetical protein
MXAN_RS10765	1098.3	661.41	0.73165	upregulated	1.2781e-08	9.6171e-07	LuxR family transcriptional regulator
MXAN_RS06010	1070.62	647.159	0.72626	upregulated	0.00067929	0.019675	hypothetical protein
MXAN_RS35945	770.859	466.004	0.72613	upregulated	1.4229e-07	9.031e-06	TolC family protein
MXAN_RS00250	370.407	224.652	0.72142	upregulated	5.623e-05	0.0021948	hypothetical protein
MXAN_RS28330	465.525	284.624	0.7098	upregulated	1.7443e-05	0.00076699	hypothetical protein
MXAN_RS18675	972.928	602.794	0.69067	upregulated	1.2056e-07	7.8568e-06	hypothetical protein
MXAN_RS15955	3937.95	2452.39	0.68326	upregulated	1.0937e-05	0.00050846	molecular chaperone DnaJ
MXAN_RS14015	231.103	144.774	0.67473	upregulated	0.0016539	0.041155	hypothetical protein
MXAN_RS16860	993.535	624.686	0.66944	upregulated	2.6438e-07	1.5817e-05	TerC family protein
MXAN_RS34815	724.075	457.73	0.66164	upregulated	0.00097886	0.026759	hypothetical protein
MXAN_RS19370	2497.34	1580.61	0.65992	upregulated	1.2908e-07	8.3373e-06	SPFH/Band 7/PHB domain protein
MXAN_RS31200	687.273	435.165	0.65932	upregulated	3.8324e-06	0.00018901	isocitrate lyase
MXAN_RS15360	4637.67	2963.19	0.64625	upregulated	8.9611e-05	0.0033202	DUF808 domain-containing protein
MXAN_RS24745	750.14	481.322	0.64016	upregulated	0.000363	0.011828	hypothetical protein
MXAN_RS02725	6544.6	4210.63	0.63627	upregulated	0.00016455	0.0059754	protease HtpX
MXAN_RS31685	1155.97	747.964	0.62807	upregulated	3.5621e-07	2.0635e-05	hypothetical protein
MXAN_RS19855	1408.89	912.063	0.62735	upregulated	1.1302e-07	7.432e-06	cyclic nucleotide-binding domain-containing protein
MXAN_RS32700	766.765	496.402	0.62727	upregulated	7.1873e-06	0.00034513	phospholipase
MXAN_RS00245	316.562	206.587	0.61574	upregulated	0.0010692	0.029011	hypothetical protein
MXAN_RS34725	487.704	323.652	0.59156	upregulated	0.00023808	0.0082358	serine hydrolase
MXAN_RS15460	46440.9	30890.2	0.58825	upregulated	7.3239e-05	0.0027893	molecular chaperone DnaK
MXAN_RS03620	2519.56	1688.72	0.57724	upregulated	3.293e-05	0.0013734	molecular chaperone DnaJ
MXAN_RS31680	2484.68	1666.4	0.57632	upregulated	2.288e-07	1.3934e-05	hypothetical protein
MXAN_RS24650	2110.24	1416.51	0.57507	upregulated	0.0011572	0.030715	septation protein spoVG
MXAN_RS05385	759.785	513.91	0.56408	upregulated	4.6906e-05	0.0018506	rhomboid family intramembrane serine protease
MXAN_RS34015	1025.8	695.797	0.56001	upregulated	1.7111e-05	0.00075692	PAS domain-containing sensor histidine kinase
MXAN_RS18500	640.432	439.26	0.54397	upregulated	0.00017714	0.0062766	sensor histidine kinase
MXAN_RS19415	31317.2	21494.1	0.54301	upregulated	8.4936e-05	0.0031792	Lon protease 2
MXAN_RS03550	1422.42	989.322	0.52383	upregulated	0.000512	0.015571	cytochrome c
MXAN_RS33090	461.263	321.035	0.52286	upregulated	0.0015006	0.038031	hypothetical protein
MXAN_RS18495	406.667	284.563	0.5151	upregulated	0.0020849	0.049409	sigma-54-dependent Fis family transcriptional regulator
MXAN_RS35315	766.766	540.248	0.50516	upregulated	0.00024484	0.0083902	cytochrome P450
MXAN_RS31890	599.11	423.676	0.49986	upregulated	0.00066762	0.019414	hypothetical protein
MXAN_RS04495	771.114	559.21	0.46355	upregulated	0.00063508	0.018616	response regulator
MXAN_RS31425	9128.93	6668.58	0.45307	upregulated	0.00095722	0.026353	TolC family protein
MXAN_RS15950	3124.66	2291.02	0.44771	upregulated	0.00040255	0.012775	hypothetical protein
MXAN_RS04380	1669.68	1225.02	0.44676	upregulated	6.3944e-05	0.0024694	glutamine synthetase
MXAN_RS02730	1017.37	750.048	0.43979	upregulated	0.0004167	0.013167	porin
MXAN_RS14190	1306.44	968.578	0.4317	upregulated	0.00029775	0.010015	glycosyl hydrolase
MXAN_RS21695	28195.1	20937.5	0.42935	upregulated	0.0010888	0.029111	molecular chaperone GroEL
MXAN_RS10685	1152.27	860.156	0.42181	upregulated	0.00044654	0.013869	hypothetical protein
MXAN_RS29360	7815.97	5903.24	0.40492	upregulated	0.00078968	0.022169	molecular chaperone HtpG
MXAN_RS09555	2795.2	2139.48	0.38569	upregulated	0.0018883	0.045296	methionine synthase
MXAN_RS19215	3015.67	2315.15	0.38138	upregulated	0.00030063	0.010066	hypothetical protein
MXAN_RS31495	1811.39	1399	0.3727	upregulated	0.00068413	0.019737	serine/threonine protein kinase
MXAN_RS10030	4373.31	5410.17	-0.30695	downregulated	0.0014987	0.038031	transcription termination/antitermination protein NusA
MXAN_RS13650	2576.19	3228.53	-0.32564	downregulated	0.0014259	0.036665	phosphoglycerate kinase
MXAN_RS27820	1881.12	2377.56	-0.33789	downregulated	0.0014403	0.036888	glycosyl transferase family 2
MXAN_RS16050	7813.63	9900.96	-0.34158	downregulated	0.00091378	0.02536	50S ribosomal protein L5
MXAN_RS15495	2477.74	3147.61	-0.34523	downregulated	0.001718	0.042079	conjugal transfer protein TraR
MXAN_RS08095	1736.09	2207.92	-0.34685	downregulated	0.0018652	0.044932	hypothetical protein
MXAN_RS03245	1442.47	1838.51	-0.35	downregulated	0.0017652	0.042805	hypothetical protein
MXAN_RS21970	1499.1	1920.15	-0.35712	downregulated	0.0011277	0.030041	KR domain-containing protein
MXAN_RS29070	1298.34	1665.03	-0.35888	downregulated	0.0015869	0.039667	peptide chain release factor 3
MXAN_RS27965	4046.17	5201.07	-0.36225	downregulated	0.0017168	0.042079	elongation factor P
MXAN_RS24675	3730.85	4839.61	-0.37539	downregulated	0.00074298	0.021101	30S ribosomal protein S18
MXAN_RS16040	4668.48	6093.1	-0.38422	downregulated	0.0015369	0.03855	50S ribosomal protein L14
MXAN_RS15995	4716.32	6179.66	-0.38987	downregulated	0.0015213	0.038423	50S ribosomal protein L4
MXAN_RS10920	1343.65	1766.75	-0.39494	downregulated	0.00042457	0.0133	Kef family K(+) transporter
MXAN_RS08140	2376.91	3126.14	-0.3953	downregulated	0.0013989	0.036335	deoxyhypusine synthase
MXAN_RS21965	1591.46	2096.64	-0.39773	downregulated	0.0002592	0.0087996	KR domain-containing protein
MXAN_RS34855	16181	21332.1	-0.39872	downregulated	0.0014743	0.037627	hypothetical protein
MXAN_RS32225	1950.07	2571.4	-0.39903	downregulated	0.0012369	0.032594	proline--tRNA ligase
MXAN_RS10060	9180.17	12109.6	-0.39956	downregulated	0.0010876	0.029111	polyribonucleotide nucleotidyltransferase
MXAN_RS24450	23293.4	30731.3	-0.39979	downregulated	0.00038189	0.012334	hypothetical protein
MXAN_RS20430	2425.12	3201.6	-0.40074	downregulated	0.00049706	0.01518	tetratricopeptide repeat protein
MXAN_RS33810	1244.27	1647.56	-0.40503	downregulated	0.00070884	0.020369	hypothetical protein
MXAN_RS17175	10933.7	14531.1	-0.41036	downregulated	0.0020775	0.049393	nucleoside-diphosphate kinase
MXAN_RS34020	10101.2	13473.1	-0.41555	downregulated	0.00056106	0.016922	ATP synthase subunit alpha
MXAN_RS24670	10704	14356.6	-0.42356	downregulated	2.7147e-05	0.001152	30S ribosomal protein S6
MXAN_RS26030	1927.68	2586.18	-0.42395	downregulated	0.0016657	0.041213	sigma-54-dependent Fis family transcriptional regulator
MXAN_RS17560	709.726	957.529	-0.43205	downregulated	0.00081725	0.022855	polyketide synthase
MXAN_RS30440	1098.22	1482.49	-0.43286	downregulated	0.00056644	0.017014	hypothetical protein
MXAN_RS17150	11207.2	15136	-0.43356	downregulated	0.00031631	0.010494	malate dehydrogenase
MXAN_RS08130	1136.53	1536.84	-0.43533	downregulated	0.00021325	0.0074833	FAD-binding oxidoreductase
MXAN_RS20185	1517.08	2052.97	-0.43642	downregulated	0.00073786	0.021038	hypothetical protein
MXAN_RS07140	1070.23	1450.39	-0.43853	downregulated	0.00017097	0.0061475	GTPase ObgE
MXAN_RS23375	9161.09	12425.6	-0.43973	downregulated	0.00092982	0.025707	type VI secretion system tube protein Hcp
MXAN_RS20560	1536.36	2087.22	-0.44207	downregulated	0.00037269	0.01209	DUF4870 domain-containing protein
MXAN_RS10110	2863.65	3893.08	-0.44306	downregulated	0.0013779	0.035918	hypothetical protein
MXAN_RS09895	2855.13	3881.85	-0.44319	downregulated	0.00051467	0.015588	CBS domain-containing protein
MXAN_RS13645	4000.89	5455.35	-0.44735	downregulated	0.00084614	0.023572	type I glyceraldehyde-3-phosphate dehydrogenase
MXAN_RS11645	16447.9	22500.5	-0.45206	downregulated	0.00029409	0.0099379	elongation factor G 1
MXAN_RS35575	614.151	840.989	-0.45349	downregulated	0.00076213	0.021561	hypothetical protein
MXAN_RS32860	1469.44	2013.36	-0.45433	downregulated	3.8569e-05	0.0015727	potassium transporter
MXAN_RS19610	2796.83	3833.93	-0.45503	downregulated	4.0982e-05	0.0016436	hypothetical protein
MXAN_RS14160	796.445	1092.42	-0.45589	downregulated	0.00031329	0.010442	gliding motility protein
MXAN_RS24525	405.791	559.163	-0.46253	downregulated	0.0017363	0.042301	sigma-54-dependent Fis family transcriptional regulator
MXAN_RS35840	2160.89	2981.96	-0.46463	downregulated	0.00041897	0.013181	DUF3817 domain-containing protein
MXAN_RS29990	2048.28	2832.73	-0.46778	downregulated	7.7404e-05	0.0029122	hypothetical protein
MXAN_RS31490	1057.15	1462.06	-0.46781	downregulated	7.3754e-05	0.0027893	phosphomannomutase/phosphoglucomutase
MXAN_RS28025	747.073	1033.92	-0.46881	downregulated	0.00057313	0.017145	ABC transporter ATP-binding protein
MXAN_RS26560	1306.41	1808.46	-0.46915	downregulated	3.2201e-05	0.0013508	LysM peptidoglycan-binding domain-containing protein
MXAN_RS05345	2539.32	3521.13	-0.4716	downregulated	3.5298e-05	0.0014556	acetyl-CoA carboxylase biotin carboxylase subunit
MXAN_RS30395	1087.33	1509.72	-0.47349	downregulated	4.317e-05	0.0017125	hypothetical protein
MXAN_RS12380	984.281	1375.5	-0.48281	downregulated	2.9457e-05	0.0012428	hypothetical protein
MXAN_RS02790	675.065	943.409	-0.48286	downregulated	0.0002186	0.0076341	arsenate reductase
MXAN_RS24975	3233.99	4544.43	-0.49078	downregulated	0.0017386	0.042301	50S ribosomal protein L31
MXAN_RS12145	693.233	976.574	-0.49439	downregulated	7.352e-05	0.0027893	general secretion pathway protein GspC
MXAN_RS16720	332.877	469.644	-0.49658	downregulated	0.0017913	0.043293	CusA/CzcA family heavy metal efflux RND transporter
MXAN_RS34420	7968.69	11285.5	-0.50206	downregulated	0.00044284	0.013813	FKBP-type peptidyl-prolyl cis-trans isomerase
MXAN_RS21430	623.154	882.774	-0.50246	downregulated	0.00016814	0.0060756	cupin-like domain-containing protein
MXAN_RS28020	424.274	603.617	-0.50864	downregulated	0.00058885	0.017472	ABC transporter permease
MXAN_RS23195	2019.47	2876.31	-0.51025	downregulated	0.0012479	0.032763	50S ribosomal protein L32
MXAN_RS11010	430.102	618.308	-0.52365	downregulated	0.00046756	0.014339	bifunctional aspartate kinase/homoserine dehydrogenase I
MXAN_RS04195	509.451	733.885	-0.52661	downregulated	0.00098402	0.0268	hypothetical protein
MXAN_RS33470	897.196	1293.34	-0.5276	downregulated	4.0554e-05	0.0016436	cytochrome ubiquinol oxidase subunit I
MXAN_RS29985	1363.31	1966.45	-0.52848	downregulated	4.6355e-06	0.00022407	hypothetical protein
MXAN_RS30940	284.96	411.581	-0.53042	downregulated	0.0018928	0.045296	mersacidin/lichenicidin family type 2 lantibiotic
MXAN_RS25105	544.979	789.449	-0.53465	downregulated	0.00062247	0.01832	leucyl aminopeptidase
MXAN_RS05530	388.211	563.164	-0.53671	downregulated	0.0003979	0.012736	hypothetical protein
MXAN_RS21945	772.294	1125.35	-0.54315	downregulated	1.5414e-05	0.00068603	hypothetical protein
MXAN_RS35585	890.274	1301.22	-0.54754	downregulated	9.7634e-05	0.0035991	3-ketoacyl-ACP synthase
MXAN_RS24515	359.79	527.517	-0.55206	downregulated	0.00034317	0.011334	hypothetical protein
MXAN_RS02780	4059.98	5966.61	-0.55544	downregulated	3.9963e-07	2.2788e-05	hypothetical protein
MXAN_RS23945	232.364	342.949	-0.56161	downregulated	0.0016805	0.041438	hypothetical protein
MXAN_RS12545	5268.29	7794.1	-0.56505	downregulated	0.00017685	0.0062766	hypothetical protein
MXAN_RS16360	1769.92	2621.13	-0.5665	downregulated	1.0969e-07	7.2782e-06	translational GTPase TypA
MXAN_RS02610	243.093	360.531	-0.56862	downregulated	0.0014218	0.036665	hypothetical protein
MXAN_RS13810	3018.78	4505.18	-0.57762	downregulated	2.5999e-06	0.0001327	hypothetical protein
MXAN_RS03340	253.526	378.476	-0.57807	downregulated	0.0010838	0.029111	hypothetical protein
MXAN_RS26165	7198.06	10763.5	-0.58047	downregulated	1.4973e-05	0.00067046	hypothetical protein
MXAN_RS32965	1089	1633.41	-0.58489	downregulated	3.495e-07	2.0408e-05	hypothetical protein
MXAN_RS19170	289.315	435.233	-0.58915	downregulated	0.00036164	0.011828	signal peptidase II
MXAN_RS13630	2451.83	3701.65	-0.59431	downregulated	6.0783e-07	3.361e-05	hypothetical protein
MXAN_RS30175	5924.47	8948.97	-0.59504	downregulated	5.1366e-07	2.884e-05	hypothetical protein
MXAN_RS21470	268.693	408.047	-0.60278	downregulated	0.00039958	0.012736	aspartyl/asparaginyl beta-hydroxylase domain-containing protein
MXAN_RS19190	726.668	1104.21	-0.60364	downregulated	1.3337e-06	7.2648e-05	3-hydroxy-3-methylglutaryl-ACP synthase
MXAN_RS05520	202.768	308.375	-0.60486	downregulated	0.0013173	0.034463	hypothetical protein
MXAN_RS30180	1216.24	1852.14	-0.60676	downregulated	2.1972e-06	0.00011374	hypothetical protein
MXAN_RS35580	916.22	1402.57	-0.6143	downregulated	2.5993e-07	1.5679e-05	TIGR02265 family protein
MXAN_RS10470	1481.26	2272.41	-0.6174	downregulated	2.2088e-08	1.6285e-06	hypothetical protein
MXAN_RS19175	491.103	756.21	-0.62276	downregulated	7.5976e-06	0.00036245	3-hydroxy-3-methylglutaryl-ACP synthase
MXAN_RS13530	599.485	926.206	-0.62761	downregulated	2.0751e-06	0.00010819	hypothetical protein
MXAN_RS05535	212.458	329.192	-0.63175	downregulated	0.00058332	0.017378	hypothetical protein
MXAN_RS05525	524.528	820.039	-0.64467	downregulated	2.4225e-06	0.00012452	hypothetical protein
MXAN_RS36870	194.839	306.331	-0.65281	downregulated	0.00065028	0.018986	ribbon-helix-helix domain-containing protein
MXAN_RS03355	437.785	694.619	-0.666	downregulated	0.0001523	0.0055862	hypothetical protein
MXAN_RS21225	449.336	713.365	-0.66684	downregulated	3.026e-06	0.00015128	serine/threonine protein kinase
MXAN_RS19185	219.492	349.748	-0.67215	downregulated	0.00017319	0.0061966	biosynthesis cluster domain-containing protein
MXAN_RS32920	144.674	230.673	-0.67305	downregulated	0.0019055	0.045452	hypothetical protein
MXAN_RS10300	4846.01	7785.67	-0.68402	downregulated	9.7214e-08	6.5098e-06	hypothetical protein
MXAN_RS19110	1889.77	3046.48	-0.68893	downregulated	3.9388e-11	3.5937e-09	KR domain-containing protein
MXAN_RS19115	3906.56	6312.54	-0.69232	downregulated	7.6128e-13	8.4191e-11	KR domain-containing protein
MXAN_RS25715	969.433	1569.18	-0.69479	downregulated	1.9757e-06	0.00010375	hypothetical protein
MXAN_RS24905	9971.23	16243.6	-0.70402	downregulated	8.7939e-08	5.9987e-06	Crp/Fnr family transcriptional regulator
MXAN_RS27785	1217.36	1986.11	-0.70619	downregulated	2.558e-05	0.0010919	hypothetical protein
MXAN_RS19165	664.116	1094.35	-0.72056	downregulated	1.2717e-08	9.6171e-07	cytochrome P450
MXAN_RS19125	5966.64	9857.91	-0.72436	downregulated	1.2535e-14	1.5508e-12	non-ribosomal peptide synthetase
MXAN_RS19130	1126.48	1867.3	-0.72914	downregulated	1.336e-10	1.0957e-08	KR domain-containing protein
MXAN_RS28030	897.862	1497.62	-0.73811	downregulated	2.2888e-09	1.8109e-07	ABC transporter
MXAN_RS19970	2174.62	3635.29	-0.7413	downregulated	9.468e-08	6.3988e-06	lipoprotein
MXAN_RS19140	1274.57	2132.73	-0.74269	downregulated	1.408e-11	1.3175e-09	KR domain-containing protein
MXAN_RS19155	319.7	537.417	-0.74932	downregulated	1.7318e-06	9.2379e-05	polyketide beta-ketoacyl:ACP synthase
MXAN_RS19120	251.476	423.638	-0.75241	downregulated	4.3023e-05	0.0017125	permease
MXAN_RS10795	161.652	273.191	-0.75702	downregulated	0.00024428	0.0083902	bifunctional metallophosphatase/5'-nucleotidase
MXAN_RS33465	778.019	1319.23	-0.76182	downregulated	3.5324e-10	2.8333e-08	cytochrome d ubiquinol oxidase subunit II
MXAN_RS08485	323.158	548.525	-0.76332	downregulated	1.1295e-06	6.1986e-05	N-acetyltransferase
MXAN_RS28035	25800.5	44039.8	-0.77141	downregulated	3.1652e-09	2.4578e-07	prepilin-type cleavage/methylation domain-containing protein
MXAN_RS19160	825.534	1421.28	-0.78379	downregulated	5.9016e-11	5.1281e-09	[acyl-carrier-protein] S-malonyltransferase
MXAN_RS28975	391.863	676.976	-0.78876	downregulated	1.4212e-05	0.00064775	hypothetical protein
MXAN_RS14620	205.008	354.282	-0.78922	downregulated	2.0224e-05	0.00088118	hypothetical protein
MXAN_RS17985	193.359	336.932	-0.80118	downregulated	2.1466e-05	0.0009271	Uma2 family endonuclease
MXAN_RS24405	1368.72	2400.88	-0.81073	downregulated	2.0779e-07	1.2853e-05	delta-60 repeat domain-containing protein
MXAN_RS29615	11734.9	20621.6	-0.81335	downregulated	1.1586e-10	9.6101e-09	peptidase
MXAN_RS24410	382.087	672.349	-0.81531	downregulated	3.4145e-08	2.4434e-06	hypothetical protein
MXAN_RS35675	164.504	290.153	-0.8187	downregulated	3.5592e-05	0.0014595	zinc ribbon domain-containing protein
MXAN_RS15455	963.706	1719.8	-0.83557	downregulated	8.1065e-11	6.9611e-09	hypothetical protein
MXAN_RS21770	133.556	242.47	-0.86036	downregulated	5.2496e-05	0.00206	XRE family transcriptional regulator
MXAN_RS19105	597.661	1088.96	-0.86555	downregulated	3.3799e-07	1.9895e-05	class I SAM-dependent methyltransferase
MXAN_RS19135	295.092	542.69	-0.87896	downregulated	3.9985e-08	2.8063e-06	LLM class flavin-dependent oxidoreductase
MXAN_RS06240	465.967	867.003	-0.89581	downregulated	2.5475e-08	1.8594e-06	non-ribosomal peptide synthetase
MXAN_RS21220	92.9451	173.937	-0.90412	downregulated	0.00035637	0.011717	XRE family transcriptional regulator
MXAN_RS21825	119.83	225.461	-0.91189	downregulated	5.83e-05	0.0022635	tail protein
MXAN_RS02445	2493.99	4715.36	-0.91891	downregulated	2.1792e-15	2.9455e-13	hypothetical protein
MXAN_RS29110	184.109	363.907	-0.98301	downregulated	1.5049e-07	9.4692e-06	iron ABC transporter substrate-binding protein
MXAN_RS21205	397.728	793.696	-0.9968	downregulated	3.1788e-12	3.3146e-10	class I SAM-dependent methyltransferase
MXAN_RS21760	580.092	1161.19	-1.0012	downregulated	1.0531e-11	1.0114e-09	serine/threonine protein kinase
MXAN_RS31245	172.99	357.018	-1.0453	downregulated	2.7734e-08	2.0042e-06	hypothetical protein
MXAN_RS35665	517.249	1072.76	-1.0524	downregulated	1.1314e-15	1.5881e-13	serine/threonine protein kinase
MXAN_RS06195	90.8485	192.746	-1.0852	downregulated	1.4288e-05	0.00064775	isocitrate/isopropylmalate dehydrogenase family protein
MXAN_RS02440	153.437	328.81	-1.0996	downregulated	5.811e-07	3.2377e-05	hypothetical protein
MXAN_RS23515	542.197	1172.82	-1.1131	downregulated	3.7263e-18	6.4142e-16	pirin family protein
MXAN_RS35670	1399.28	3042.03	-1.1204	downregulated	8.9388e-26	2.1047e-23	serine/threonine protein kinase
MXAN_RS10520	72.2064	159.524	-1.1436	downregulated	2.0282e-05	0.00088118	protein kinase
MXAN_RS30105	143.272	317.447	-1.1478	downregulated	1.6615e-08	1.2375e-06	RNA polymerase sigma-C factor
MXAN_RS29600	80.2377	179.079	-1.1582	downregulated	8.2223e-06	0.00038971	transcriptional regulator
MXAN_RS22830	1452.79	3254.26	-1.1635	downregulated	6.5363e-16	9.3546e-14	lysine 2%2C3-aminomutase
MXAN_RS06235	84.9812	193.45	-1.1867	downregulated	2.7402e-06	0.00013793	phosphotransferase
MXAN_RS05960	110.882	254.494	-1.1986	downregulated	5.195e-08	3.5772e-06	competence protein ComF
MXAN_RS24475	74.0017	172.204	-1.2185	downregulated	4.1434e-06	0.00020297	methyltransferase domain-containing protein
MXAN_RS06230	212.35	494.465	-1.2194	downregulated	1.1883e-12	1.2945e-10	hypothetical protein
MXAN_RS20870	314.981	760.154	-1.271	downregulated	9.5391e-18	1.5136e-15	FAD-binding protein
MXAN_RS25550	158.864	389.615	-1.2943	downregulated	6.7098e-12	6.7089e-10	hypothetical protein
MXAN_RS21215	1312.04	3224.71	-1.2974	downregulated	1.4064e-14	1.7109e-12	serine/threonine protein kinase
MXAN_RS06245	152.466	375.923	-1.3019	downregulated	1.2174e-11	1.154e-09	hypothetical protein
MXAN_RS15415	371.586	932.375	-1.3272	downregulated	7.987e-20	1.4574e-17	protein kinase
MXAN_RS06190	184.524	464.696	-1.3325	downregulated	6.4133e-14	7.5501e-12	3-isopropylmalate dehydratase
MXAN_RS22825	253.18	651.163	-1.3629	downregulated	4.813e-18	7.984e-16	KamA family radical SAM protein
MXAN_RS20875	209.491	557.372	-1.4118	downregulated	2.6587e-17	3.9604e-15	alkaline phosphatase family protein
MXAN_RS23520	361.664	988.786	-1.451	downregulated	2.7333e-15	3.5e-13	protein kinase
MXAN_RS20840	1294.91	3544.92	-1.4529	downregulated	1.3484e-34	4.2792e-32	non-ribosomal peptide synthetase
MXAN_RS20885	292.604	809.717	-1.4685	downregulated	2.7414e-23	5.8852e-21	L-prolyl-AMP ligase PltF
MXAN_RS20850	1599.08	4448.42	-1.476	downregulated	1.1474e-46	6.4422e-44	KR domain-containing protein
MXAN_RS20820	3346.07	9335.79	-1.4803	downregulated	8.9222e-35	2.9601e-32	KR domain-containing protein
MXAN_RS20805	770.761	2188.91	-1.5059	downregulated	1.5587e-25	3.5552e-23	hypothetical protein
MXAN_RS20810	141.407	405.027	-1.5182	downregulated	1.8247e-15	2.5129e-13	thioesterase
MXAN_RS20815	288.972	829.749	-1.5217	downregulated	3.9331e-19	7.0018e-17	acyl carrier protein
MXAN_RS05955	299.567	862.578	-1.5258	downregulated	1.6167e-25	3.5758e-23	protein kinase
MXAN_RS20865	525.47	1515.82	-1.5284	downregulated	2.7055e-34	8.228e-32	polyketide synthase
MXAN_RS20830	2154.23	6222.49	-1.5303	downregulated	4.0265e-44	1.9593e-41	arsenic-transporting ATPase
MXAN_RS06220	104.926	307.019	-1.549	downregulated	6.2551e-13	7.024e-11	MBL fold metallo-hydrolase
MXAN_RS20855	3405.38	9966.3	-1.5492	downregulated	1.0005e-48	6.6387e-46	hybrid non-ribosomal peptide synthetase/type I polyketide synthase
MXAN_RS20860	1570.23	4665.43	-1.571	downregulated	2.1902e-52	1.7762e-49	KR domain-containing protein
MXAN_RS20845	2239.94	6662.73	-1.5726	downregulated	1.1526e-35	4.2063e-33	KR domain-containing protein
MXAN_RS20880	187.281	560.665	-1.5819	downregulated	2.274e-12	2.4055e-10	acyl-CoA dehydrogenase
MXAN_RS24480	1763.09	5380.97	-1.6098	downregulated	6.2314e-57	6.4976e-54	DUF779 domain-containing protein
MXAN_RS20825	2090.8	6413.5	-1.6171	downregulated	1.1475e-27	2.7919e-25	hypothetical protein
MXAN_RS24485	10883.4	34149.5	-1.6497	downregulated	1.5968e-29	4.0191e-27	aldehyde dehydrogenase family protein
MXAN_RS20835	2836.26	8953.56	-1.6585	downregulated	3.1043e-36	1.2588e-33	patatin
MXAN_RS05335	246.944	833.974	-1.7558	downregulated	3.7788e-18	6.4142e-16	DUF1877 domain-containing protein
MXAN_RS06200	255.194	861.908	-1.7559	downregulated	6.6181e-32	1.8579e-29	2-isopropylmalate synthase
MXAN_RS05340	289.514	994.177	-1.7799	downregulated	1.8904e-35	6.5704e-33	acetyl-CoA carboxylase biotin carboxyl carrier protein subunit
MXAN_RS01115	208.003	725.608	-1.8026	downregulated	5.1465e-30	1.3416e-27	XRE family transcriptional regulator
MXAN_RS06225	279.053	977.687	-1.8088	downregulated	4.4489e-36	1.7091e-33	hypothetical protein
MXAN_RS06215	383.637	1373.13	-1.8396	downregulated	9.92e-45	5.1719e-42	ABC transporter ATP-binding protein
MXAN_RS06205	665.463	3033.71	-2.1887	downregulated	3.3644e-51	2.4557e-48	hypothetical protein
MXAN_RS06210	442.561	2216.55	-2.3244	downregulated	2.7743e-77	5.0624e-74	hypothetical protein
MXAN_RS28405	73.4366	417.02	-2.5055	downregulated	4.3272e-33	1.2634e-30	ion transporter
MXAN_RS28385	54.5321	1773.73	-5.0235	downregulated	2.1675e-102	5.2735e-99	hypothetical protein
MXAN_RS28395	7.60767	427.3	-5.8117	downregulated	2.2928e-65	3.3471e-62	DUF485 domain-containing protein
MXAN_RS28400	136.055	7857.65	-5.8518	downregulated	2.1049e-196	1.5364e-192	cation/acetate symporter ActP
MXAN_RS28390	155.914	12160	-6.2853	downregulated	2.0502e-157	7.4822e-154	acetate--CoA ligase
MXAN_RS21700	1.3489	126.723	-6.5537	downregulated	2.3031e-31	6.2261e-29	response regulator

## Sheet: K4468_24h_hs VS DK_24h_hs
Gene_id	readcount_KcmgR_24h_hs	readcount_DK_24h_hs	log2FoldChange	differential type	pval	padj	description
MXAN_RS28380	300.553	15.1053	4.3145	upregulated	1.407e-54	5.13e-51	hypothetical protein
MXAN_RS28375	1125.14	84.3997	3.7367	upregulated	1.3687e-52	3.3269e-49	sigma-54-dependent Fis family transcriptional regulator
MXAN_RS28385	74.2024	14.3297	2.3725	upregulated	6.6023e-07	1.8517e-05	hypothetical protein
MXAN_RS19015	645.071	144.097	2.1624	upregulated	2.0912e-34	1.2707e-31	PepSY domain-containing protein
MXAN_RS20410	41.3436	10.1595	2.0248	upregulated	0.0008401	0.0088526	DUF4105 domain-containing protein
MXAN_RS30310	22.3113	5.70249	1.9681	upregulated	0.0035362	0.028556	hypothetical protein
MXAN_RS32940	25.0324	6.59862	1.9236	upregulated	0.0027077	0.022959	NAD(P)-dependent alcohol dehydrogenase
MXAN_RS09165	110.488	30.8588	1.8401	upregulated	2.1109e-08	8.1444e-07	DUF2379 domain-containing protein
MXAN_RS19020	914.296	256.098	1.836	upregulated	9.6513e-30	4.2281e-27	biopolymer transporter TonB
MXAN_RS31615	89.1435	24.9744	1.8357	upregulated	1.1264e-07	3.8026e-06	GTP-binding protein
MXAN_RS17690	83.497	23.5489	1.8261	upregulated	3.1862e-07	9.4856e-06	isochorismate synthase
MXAN_RS08085	24.3054	6.93777	1.8087	upregulated	0.0062251	0.044678	dienelactone hydrolase
MXAN_RS33460	1153.98	331.223	1.8007	upregulated	1.5978e-21	4.4812e-19	TonB-dependent receptor
MXAN_RS23440	90.6388	26.6206	1.7676	upregulated	4.3595e-07	1.2615e-05	ATP-dependent Clp protease ATP-binding subunit
MXAN_RS21005	564.017	171.804	1.715	upregulated	8.5843e-20	1.9561e-17	PilZ domain-containing protein
MXAN_RS02230	355.875	109.693	1.6979	upregulated	1.4595e-13	1.6373e-11	zinc-binding alcohol dehydrogenase family protein
MXAN_RS17695	98.3757	30.4768	1.6906	upregulated	4.1409e-07	1.203e-05	2%2C3-dihydro-2%2C3-dihydroxybenzoate dehydrogenase
MXAN_RS03330	68.0464	21.7448	1.6458	upregulated	2.8268e-05	0.00048274	iron ABC transporter substrate-binding protein
MXAN_RS00550	70.7951	22.7915	1.6352	upregulated	8.9022e-06	0.00017883	cardiolipin synthase B
MXAN_RS33110	49.4391	15.9809	1.6293	upregulated	0.00019415	0.0025146	hypothetical protein
MXAN_RS09185	68.679	22.3242	1.6213	upregulated	2.666e-05	0.0004585	XRE family transcriptional regulator
MXAN_RS29175	540.589	178.973	1.5948	upregulated	1.0765e-10	6.826e-09	TIGR02266 family protein
MXAN_RS13795	27.146	8.98879	1.5945	upregulated	0.0059307	0.042989	hypothetical protein
MXAN_RS00120	877.92	293.605	1.5802	upregulated	7.7222e-24	2.5596e-21	hypothetical protein
MXAN_RS01610	183.672	61.4763	1.579	upregulated	7.4049e-10	3.9703e-08	N-acetyltransferase
MXAN_RS31675	485.911	166.036	1.5492	upregulated	1.8337e-17	3.2612e-15	hypothetical protein
MXAN_RS35330	250.265	86.4943	1.5328	upregulated	6.4839e-12	5.4977e-10	CDP-alcohol phosphatidyltransferase family protein
MXAN_RS25335	272.421	95.3929	1.5139	upregulated	3.35e-12	2.9081e-10	alpha/beta hydrolase
MXAN_RS33215	690.358	241.803	1.5135	upregulated	1.7252e-09	8.676e-08	membrane protein
MXAN_RS02225	1200.03	422.835	1.5049	upregulated	6.0821e-14	7.0398e-12	hypothetical protein
MXAN_RS30645	39.3275	13.8755	1.503	upregulated	0.0020841	0.018693	NAD(P)-dependent oxidoreductase
MXAN_RS27390	52.4191	18.5491	1.4987	upregulated	0.00038155	0.004524	flagellar M-ring protein FliF
MXAN_RS32140	66.6892	23.803	1.4863	upregulated	9.6563e-05	0.0013916	hypothetical protein
MXAN_RS00125	2640.86	943.935	1.4842	upregulated	9.4492e-24	2.9958e-21	DUF2807 domain-containing protein
MXAN_RS03730	1261.24	451.218	1.4829	upregulated	6.2597e-20	1.5215e-17	DUF1232 domain-containing protein
MXAN_RS03735	748.231	269.562	1.4729	upregulated	3.3454e-17	5.8082e-15	oxidoreductase
MXAN_RS33155	287.686	104.114	1.4663	upregulated	1.721e-12	1.5493e-10	TonB-dependent receptor
MXAN_RS04035	691.63	250.339	1.4661	upregulated	8.9733e-19	1.8695e-16	glycine acetyltransferase
MXAN_RS32145	85.3422	31.0283	1.4597	upregulated	1.2923e-05	0.00024477	hypothetical protein
MXAN_RS31040	199.959	73.007	1.4536	upregulated	1.9482e-09	9.5345e-08	serine hydrolase
MXAN_RS06375	51.8533	19.0352	1.4458	upregulated	0.0011085	0.011119	hemin-degrading factor
MXAN_RS08185	169.276	63.0646	1.4245	upregulated	1.0592e-06	2.71e-05	TonB-dependent receptor
MXAN_RS09180	560.865	209.539	1.4204	upregulated	4.7225e-16	7.4862e-14	XRE family transcriptional regulator
MXAN_RS03045	441.979	165.616	1.4161	upregulated	1.6807e-14	2.113e-12	TetR/AcrR family transcriptional regulator
MXAN_RS01535	52.7893	19.8687	1.4097	upregulated	0.0069867	0.04894	dipeptide epimerase
MXAN_RS35300	89.0277	34.0475	1.3867	upregulated	2.3353e-05	0.00040739	sugar ABC transporter substrate-binding protein
MXAN_RS36990	34.2283	13.1472	1.3804	upregulated	0.0057266	0.041752	hypothetical protein
MXAN_RS19290	2190.25	844.136	1.3755	upregulated	7.0442e-11	4.6276e-09	hypothetical protein
MXAN_RS29165	737.88	286.535	1.3647	upregulated	1.727e-14	2.1345e-12	dipeptidase
MXAN_RS19250	787.349	306.497	1.3611	upregulated	7.2537e-09	3.1298e-07	hypothetical protein
MXAN_RS04030	151.507	59.3197	1.3528	upregulated	2.5622e-07	7.9844e-06	sterol desaturase family protein
MXAN_RS36070	656.187	257.545	1.3493	upregulated	2.7838e-16	4.511e-14	ABC transporter substrate-binding protein
MXAN_RS30640	59.0449	23.1755	1.3492	upregulated	0.00049305	0.0055662	S-adenosylmethionine tRNA ribosyltransferase
MXAN_RS35325	316.672	124.691	1.3446	upregulated	4.2245e-11	2.9338e-09	hypothetical protein
MXAN_RS03030	190.666	75.5066	1.3364	upregulated	3.2127e-08	1.2076e-06	membrane protein
MXAN_RS18680	604.263	241.006	1.3261	upregulated	1.5604e-05	0.00029026	threonylcarbamoyl-AMP synthase
MXAN_RS33845	50.184	20.081	1.3214	upregulated	0.0019733	0.017875	hypothetical protein
MXAN_RS30315	62.0917	24.8613	1.3205	upregulated	0.00085869	0.0090355	hypothetical protein
MXAN_RS33160	730.633	293.492	1.3158	upregulated	2.7476e-15	3.9286e-13	hypothetical protein
MXAN_RS00535	1437.36	579.947	1.3094	upregulated	6.9071e-13	6.7156e-11	ABC transporter permease
MXAN_RS14985	100.969	41.0136	1.2997	upregulated	0.0027127	0.022974	serine/threonine-protein kinase PknK
MXAN_RS31335	145.974	59.4666	1.2956	upregulated	8.1336e-05	0.001203	VWA domain-containing protein
MXAN_RS24475	46.6439	19.0451	1.2923	upregulated	0.0025924	0.022161	methyltransferase domain-containing protein
MXAN_RS06360	103.73	42.5802	1.2846	upregulated	3.3815e-05	0.0005604	hypothetical protein
MXAN_RS19245	1941.9	797.871	1.2832	upregulated	1.0732e-09	5.6706e-08	sigma-70 family RNA polymerase sigma factor
MXAN_RS06370	43.4515	17.9697	1.2738	upregulated	0.0048417	0.036586	hypothetical protein
MXAN_RS12050	41.8456	17.3414	1.2709	upregulated	0.0053842	0.039575	VOC family protein
MXAN_RS01035	220.604	91.5695	1.2685	upregulated	1.5448e-08	6.1893e-07	lytic transglycosylase
MXAN_RS03880	413.604	172.652	1.2604	upregulated	4.3552e-08	1.6039e-06	transporter
MXAN_RS17685	51.4822	21.5203	1.2584	upregulated	0.0017486	0.016178	(2%2C3-dihydroxybenzoyl)adenylate synthase
MXAN_RS00020	310.373	129.809	1.2576	upregulated	5.9241e-10	3.2238e-08	hypothetical protein
MXAN_RS35345	173.057	72.3992	1.2572	upregulated	2.1416e-07	6.8493e-06	thioredoxin
MXAN_RS06365	215.611	90.2818	1.2559	upregulated	5.4186e-08	1.9464e-06	TonB-dependent receptor
MXAN_RS18685	742.252	311.878	1.2509	upregulated	4.4823e-15	6.2856e-13	transporter
MXAN_RS00915	113.157	47.8289	1.2424	upregulated	1.7362e-05	0.00031572	hypothetical protein
MXAN_RS31195	346.941	146.692	1.2419	upregulated	3.1492e-10	1.8371e-08	malate synthase A
MXAN_RS05020	234.486	99.5301	1.2363	upregulated	3.2446e-08	1.2133e-06	hypothetical protein
MXAN_RS17655	462.175	197.063	1.2298	upregulated	8.9572e-11	5.7802e-09	siderophore-interacting protein
MXAN_RS03025	108.922	46.6239	1.2241	upregulated	6.0728e-05	0.00092449	hypothetical protein
MXAN_RS36200	162.785	69.8064	1.2215	upregulated	8.5084e-06	0.00017139	ArsR family transcriptional regulator
MXAN_RS01270	398.159	171.384	1.2161	upregulated	4.7884e-09	2.1421e-07	response regulator
MXAN_RS01030	114.407	49.8094	1.1997	upregulated	3.5946e-05	0.00059303	hypothetical protein
MXAN_RS34805	605.098	264.808	1.1922	upregulated	4.5916e-08	1.6658e-06	hypothetical protein
MXAN_RS33210	1971.09	863.457	1.1908	upregulated	2.2346e-09	1.072e-07	hypothetical protein
MXAN_RS10370	92.7159	40.6732	1.1887	upregulated	0.00030643	0.0037617	hypothetical protein
MXAN_RS19945	218.12	95.9248	1.1851	upregulated	0.0023055	0.020255	ABC transporter ATP-binding protein
MXAN_RS24800	1847.62	814.238	1.1821	upregulated	1.9688e-13	2.1752e-11	acetylornithine carbamoyltransferase
MXAN_RS34810	1532.85	675.744	1.1817	upregulated	2.4392e-07	7.6998e-06	nicotinamidase
MXAN_RS02035	90.9255	40.3865	1.1708	upregulated	0.00021869	0.0027879	LysM peptidoglycan-binding domain-containing protein
MXAN_RS02960	339.781	151.548	1.1648	upregulated	2.85e-09	1.3269e-07	histone deacetylase
MXAN_RS28225	53.2152	23.9058	1.1545	upregulated	0.0067083	0.047309	hypothetical protein
MXAN_RS03670	2961.1	1330.9	1.1537	upregulated	3.7759e-11	2.6994e-09	thioesterase family protein
MXAN_RS19900	93.6354	42.1208	1.1525	upregulated	0.00024464	0.0030863	AI-2E family transporter
MXAN_RS31190	4448.75	2002.55	1.1516	upregulated	1.636e-11	1.2828e-09	PspC domain-containing protein
MXAN_RS00200	75.2526	33.9305	1.1492	upregulated	0.00076391	0.0081801	ABC transporter ATP-binding protein
MXAN_RS02610	91.5856	41.422	1.1447	upregulated	0.00020539	0.0026351	hypothetical protein
MXAN_RS35320	4634.47	2098.26	1.1432	upregulated	2.5357e-07	7.9359e-06	fatty acid desaturase
MXAN_RS08220	2884.7	1306.22	1.143	upregulated	2.5636e-12	2.2522e-10	permease
MXAN_RS34800	230.968	104.763	1.1406	upregulated	2.3178e-07	7.3483e-06	glycosyltransferase family 4 protein
MXAN_RS03685	220.754	101.359	1.123	upregulated	2.9462e-07	8.9516e-06	peptidase M24
MXAN_RS17940	1299.64	597.645	1.1208	upregulated	1.5483e-09	7.951e-08	hypothetical protein
MXAN_RS24760	87.918	40.6587	1.1126	upregulated	0.00058714	0.0064725	DUF418 domain-containing protein
MXAN_RS00110	146.192	67.683	1.111	upregulated	0.00010882	0.0015409	tenascin-X
MXAN_RS01595	64.6155	29.9442	1.1096	upregulated	0.0017784	0.016394	AI-2E family transporter
MXAN_RS26565	58.3937	27.2555	1.0993	upregulated	0.0051628	0.038298	sugar O-acetyltransferase
MXAN_RS24810	612.73	286.165	1.0984	upregulated	5.4954e-08	1.9643e-06	peptidase M20
MXAN_RS35385	51.5765	24.1543	1.0944	upregulated	0.0049087	0.036902	LysR family transcriptional regulator
MXAN_RS24010	397.772	186.354	1.0939	upregulated	5.1828e-09	2.2767e-07	radical SAM protein
MXAN_RS03040	797.662	374.458	1.091	upregulated	4.9585e-11	3.3479e-09	aldehyde dehydrogenase
MXAN_RS24775	518.927	243.959	1.0889	upregulated	7.1878e-09	3.1198e-07	transcriptional regulator
MXAN_RS05375	363.848	171.078	1.0887	upregulated	9.4303e-09	3.952e-07	hypothetical protein
MXAN_RS03940	1321.76	621.657	1.0883	upregulated	1.1504e-14	1.4717e-12	MotA/TolQ/ExbB proton channel family protein
MXAN_RS03785	152.601	71.98	1.0841	upregulated	5.8156e-05	0.00090037	tRNA-Phe
MXAN_RS03690	856.704	404.191	1.0838	upregulated	1.2538e-12	1.1429e-10	hypothetical protein
MXAN_RS09570	355.83	168.069	1.0821	upregulated	2.0476e-08	7.9421e-07	FRG domain-containing protein
MXAN_RS21690	261.124	124.469	1.0689	upregulated	4.9697e-07	1.4211e-05	hypothetical protein
MXAN_RS01675	666.452	317.81	1.0683	upregulated	7.8952e-07	2.1244e-05	hypothetical protein
MXAN_RS02975	437.606	208.706	1.0682	upregulated	2.0555e-09	9.9925e-08	alkaline ceramidase
MXAN_RS01375	77.8829	37.3054	1.0619	upregulated	0.0015366	0.014609	RtcB family protein
MXAN_RS00540	555.514	266.672	1.0588	upregulated	3.0646e-10	1.8022e-08	ABC transporter permease
MXAN_RS21015	5030.8	2423.92	1.0534	upregulated	7.7296e-08	2.6713e-06	PDZ domain-containing protein
MXAN_RS15945	1972.4	952.156	1.0507	upregulated	4.7934e-07	1.3761e-05	hybrid sensor histidine kinase/response regulator
MXAN_RS03555	183.652	88.6605	1.0506	upregulated	9.0264e-06	0.00017984	PAS domain S-box protein
MXAN_RS18510	245.263	118.798	1.0458	upregulated	1.6784e-06	4.0662e-05	hypothetical protein
MXAN_RS09170	1373.04	665.887	1.044	upregulated	2.0987e-13	2.2841e-11	serine/threonine protein kinase
MXAN_RS36210	502.54	244.193	1.0412	upregulated	2.2841e-08	8.7202e-07	hypothetical protein
MXAN_RS01265	246.682	120.64	1.0319	upregulated	0.00068625	0.0074577	ATP-binding protein
MXAN_RS01400	251.412	123.017	1.0312	upregulated	1.3992e-06	3.4587e-05	ankyrin repeat domain-containing protein
MXAN_RS08215	162.209	79.3754	1.0311	upregulated	5.573e-05	0.00086465	hypothetical protein
MXAN_RS36205	289.832	142.201	1.0273	upregulated	7.1768e-07	1.9806e-05	SRPBCC domain-containing protein
MXAN_RS18515	1642.27	806.17	1.0265	upregulated	2.6627e-07	8.2274e-06	hypothetical protein
MXAN_RS19025	424.487	208.686	1.0244	upregulated	3.402e-06	7.6536e-05	8-oxo-dGTP diphosphatase
MXAN_RS35420	126.351	62.1502	1.0236	upregulated	0.00028637	0.0035453	BlaI/MecI/CopY family transcriptional regulator
MXAN_RS07565	56.2533	27.673	1.0235	upregulated	0.0057315	0.041752	MFS transporter
MXAN_RS24805	983.036	486.451	1.0149	upregulated	1.1486e-11	9.3059e-10	acetylglutamate kinase
MXAN_RS26250	65.3824	32.4329	1.0114	upregulated	0.0030337	0.025282	hypothetical protein
MXAN_RS34350	979.286	486.555	1.0091	upregulated	7.1574e-07	1.9806e-05	hypothetical protein
MXAN_RS22910	284.931	141.653	1.0083	upregulated	1.289e-06	3.1971e-05	ABC transporter ATP-binding protein
MXAN_RS31895	59.9566	29.8182	1.0077	upregulated	0.0066561	0.047122	hypothetical protein
MXAN_RS32300	282.689	140.602	1.0076	upregulated	9.7503e-07	2.5123e-05	hypothetical protein
MXAN_RS05725	414.207	206.112	1.0069	upregulated	2.5433e-08	9.6591e-07	hypothetical protein
MXAN_RS02030	1080.2	538.2	1.0051	upregulated	7.7422e-07	2.0987e-05	hypothetical protein
MXAN_RS03890	5276.66	2629.5	1.0048	upregulated	3.0722e-07	9.2192e-06	hypothetical protein
MXAN_RS24015	4454.91	2221.72	1.0037	upregulated	5.1618e-09	2.2767e-07	GlsB/YeaQ/YmgE family stress response membrane protein
MXAN_RS33660	81.3074	40.5898	1.0023	upregulated	0.002161	0.019269	potassium transporter
MXAN_RS35945	101.882	50.9737	0.99908	upregulated	0.006221	0.044678	TolC family protein
MXAN_RS03055	75.6674	37.9601	0.99519	upregulated	0.0036722	0.029491	ABC transporter ATP-binding protein
MXAN_RS08180	70.1168	35.2146	0.99359	upregulated	0.0052066	0.038545	DUF3592 domain-containing protein
MXAN_RS18525	4434.78	2227.56	0.9934	upregulated	7.4115e-07	2.0241e-05	hypothetical protein
MXAN_RS01060	83.7686	42.2796	0.98645	upregulated	0.0022277	0.019714	ketoacyl-ACP synthase III
MXAN_RS30215	242.879	122.64	0.98581	upregulated	6.492e-06	0.00013487	IS630 family transposase
MXAN_RS36755	908.814	460.031	0.98226	upregulated	1.6399e-09	8.3043e-08	IS3 family transposase
MXAN_RS17660	73.0118	36.9812	0.98134	upregulated	0.00473	0.035929	glutamate-1-semialdehyde aminotransferase
MXAN_RS09190	303.164	154.186	0.97543	upregulated	9.3239e-07	2.4282e-05	serine/threonine protein kinase
MXAN_RS01540	97.9413	49.8732	0.97365	upregulated	0.0034998	0.028324	hybrid sensor histidine kinase/response regulator
MXAN_RS19455	148.496	75.6165	0.97365	upregulated	0.0062323	0.044686	non-ribosomal peptide synthetase
MXAN_RS08190	107.657	55.0215	0.96837	upregulated	0.00077386	0.00825	hypothetical protein
MXAN_RS22915	439.617	225.381	0.96388	upregulated	8.356e-08	2.8741e-06	DUF4388 domain-containing protein
MXAN_RS04670	635.913	329.181	0.94995	upregulated	2.259e-09	1.0767e-07	bifunctional aspartate kinase/homoserine dehydrogenase I
MXAN_RS31125	109.477	56.8862	0.94448	upregulated	0.0011329	0.011286	sigma-54-dependent Fis family transcriptional regulator
MXAN_RS18670	192.978	100.64	0.93922	upregulated	0.000342	0.0040883	site-specific tyrosine recombinase XerD
MXAN_RS07580	365.477	190.871	0.93718	upregulated	5.44e-07	1.5496e-05	pyridoxal phosphate-dependent aminotransferase
MXAN_RS08420	97.3178	50.8544	0.93633	upregulated	0.0056275	0.041242	tandem-95 repeat protein
MXAN_RS14250	2139.85	1118.57	0.93586	upregulated	1.1094e-05	0.00021746	hypothetical protein
MXAN_RS26825	75.7401	39.6452	0.93391	upregulated	0.0045564	0.03484	oxygen-independent coproporphyrinogen III oxidase
MXAN_RS02765	123.269	64.5609	0.93308	upregulated	0.00095717	0.0099143	hypothetical protein
MXAN_RS26000	143.639	75.323	0.93129	upregulated	0.00048766	0.0055304	pantetheine-phosphate adenylyltransferase
MXAN_RS21190	82.8819	43.4684	0.93109	upregulated	0.0058396	0.042455	hypothetical protein
MXAN_RS05100	4958.46	2623.05	0.91865	upregulated	1.4502e-05	0.00027185	RNA polymerase sigma-54 factor
MXAN_RS15575	201.951	107.253	0.91299	upregulated	8.2051e-05	0.0012087	hypothetical protein
MXAN_RS02460	152.997	81.4886	0.90883	upregulated	0.00040109	0.0047174	hypothetical protein
MXAN_RS24765	224.317	119.799	0.90492	upregulated	4.3107e-05	0.00069502	amidohydrolase
MXAN_RS19950	110.421	59.0124	0.90392	upregulated	0.0019626	0.017822	hypothetical protein
MXAN_RS14260	454.683	243.119	0.9032	upregulated	1.2624e-05	0.00024288	hypothetical protein
MXAN_RS34285	191.516	102.543	0.90124	upregulated	0.00012562	0.0017382	serine/threonine protein kinase
MXAN_RS01055	140.551	75.3329	0.89974	upregulated	0.00046173	0.0052773	TetR/AcrR family transcriptional regulator
MXAN_RS03885	718.19	385.1	0.89913	upregulated	2.6577e-07	8.2274e-06	hypothetical protein
MXAN_RS07390	90.7277	48.7612	0.89581	upregulated	0.0039943	0.03159	RtcB family protein
MXAN_RS29305	116.126	62.5001	0.89376	upregulated	0.00072365	0.0078176	membrane protein
MXAN_RS02970	2180.7	1174.97	0.89217	upregulated	1.0644e-06	2.7138e-05	PAS domain S-box protein
MXAN_RS00935	4267.34	2300.75	0.89123	upregulated	1.3814e-07	4.5789e-06	hypothetical protein
MXAN_RS17710	307.047	165.624	0.89055	upregulated	5.787e-06	0.00012196	ABC transporter permease
MXAN_RS34815	4302.15	2321.9	0.88975	upregulated	2.5565e-06	5.8994e-05	hypothetical protein
MXAN_RS32345	83.2578	44.9565	0.88905	upregulated	0.0042455	0.032969	sigma-70 family RNA polymerase sigma factor
MXAN_RS19360	112.528	60.796	0.88824	upregulated	0.0012704	0.012374	error-prone DNA polymerase
MXAN_RS29160	114.721	62.4532	0.87728	upregulated	0.0024546	0.021333	transcriptional regulator
MXAN_RS16870	107.253	58.4283	0.87627	upregulated	0.0021127	0.01888	MBL fold metallo-hydrolase
MXAN_RS02720	347.893	189.524	0.87626	upregulated	5.7824e-06	0.00012196	peptidase
MXAN_RS34580	103.216	56.2445	0.87588	upregulated	0.0015924	0.015002	PAS domain S-box protein
MXAN_RS01275	5546.58	3026.66	0.87388	upregulated	1.0813e-07	3.6675e-06	potassium transporter
MXAN_RS16530	321.321	175.366	0.87365	upregulated	1.2896e-05	0.00024477	dTMP kinase
MXAN_RS18520	2900.68	1584.37	0.87248	upregulated	5.5821e-10	3.0928e-08	MFS transporter
MXAN_RS07875	223.383	122.091	0.87156	upregulated	4.2924e-05	0.00069402	DNA polymerase II
MXAN_RS01260	2089.99	1146.15	0.8667	upregulated	6.7472e-05	0.0010208	TIGR02265 family protein
MXAN_RS13740	205.838	113.227	0.8623	upregulated	0.00011793	0.0016474	hypothetical protein
MXAN_RS07585	1432.14	788.236	0.86147	upregulated	1.6776e-07	5.4611e-06	hypothetical protein
MXAN_RS26005	141.788	78.319	0.8563	upregulated	0.0010042	0.010255	MBL fold hydrolase
MXAN_RS28330	201.433	111.874	0.84842	upregulated	0.000196	0.0025326	hypothetical protein
MXAN_RS03665	2265.62	1259.49	0.84707	upregulated	2.0401e-06	4.768e-05	uracil-DNA glycosylase
MXAN_RS14255	502.415	279.44	0.84634	upregulated	1.5282e-06	3.752e-05	hypothetical protein
MXAN_RS21705	926.014	515.646	0.84465	upregulated	1.4015e-08	5.6463e-07	hypothetical protein
MXAN_RS26575	351.08	195.51	0.84456	upregulated	0.00043129	0.0050159	hypothetical protein
MXAN_RS32955	190.442	106.192	0.84267	upregulated	0.00026896	0.0033525	30S ribosomal protein S4
MXAN_RS14105	359.316	201.091	0.8374	upregulated	1.4242e-05	0.00026767	hypothetical protein
MXAN_RS14710	127.025	71.0961	0.83727	upregulated	0.0011659	0.011567	two-component sensor histidine kinase
MXAN_RS02455	1337.11	748.567	0.83691	upregulated	0.00011337	0.0015929	NAD(P)/FAD-dependent oxidoreductase
MXAN_RS20280	481.238	270.309	0.83214	upregulated	1.6734e-06	4.0662e-05	hypothetical protein
MXAN_RS03780	56187.5	31562.7	0.83203	upregulated	1.1732e-05	0.00022813	RNA polymerase subunit sigma-32
MXAN_RS02725	53340	30081.9	0.82632	upregulated	8.2935e-07	2.2082e-05	protease HtpX
MXAN_RS24770	260.514	147.289	0.82271	upregulated	8.3638e-05	0.0012247	hypothetical protein
MXAN_RS35455	161.593	91.413	0.82189	upregulated	0.001118	0.011184	RNA polymerase sigma factor
MXAN_RS24410	525.911	297.966	0.81967	upregulated	1.0918e-06	2.774e-05	hypothetical protein
MXAN_RS35315	1145.72	650.862	0.81583	upregulated	1.704e-08	6.6871e-07	cytochrome P450
MXAN_RS24405	983.905	559.373	0.81471	upregulated	1.558e-08	6.2081e-07	delta-60 repeat domain-containing protein
MXAN_RS14965	164.664	93.7331	0.81289	upregulated	0.00075884	0.0081518	carbohydrate kinase
MXAN_RS34820	8721.47	4965.45	0.81265	upregulated	2.1716e-05	0.00038156	hypothetical protein
MXAN_RS01280	1028.5	586.045	0.81146	upregulated	2.1368e-05	0.0003782	helix-turn-helix domain-containing protein
MXAN_RS14935	785.995	448.029	0.81093	upregulated	0.00017254	0.0022835	lytic transglycosylase
MXAN_RS22675	201.561	115.417	0.80437	upregulated	0.00046161	0.0052773	biopolymer transporter ExbD
MXAN_RS14410	271.613	155.613	0.80359	upregulated	9.0857e-05	0.0013172	hypothetical protein
MXAN_RS01370	123.759	70.9287	0.8031	upregulated	0.0023867	0.020893	ribosome-binding factor A
MXAN_RS07605	5867.45	3363.95	0.80258	upregulated	3.4112e-06	7.6536e-05	ATPase AAA
MXAN_RS36545	6566.28	3781.58	0.79609	upregulated	5.2257e-05	0.00081772	hypothetical protein
MXAN_RS19255	2250.09	1300.45	0.79097	upregulated	6.9478e-07	1.9337e-05	hypothetical protein
MXAN_RS03855	705.833	408.014	0.79071	upregulated	9.0451e-07	2.3726e-05	DUF4202 domain-containing protein
MXAN_RS24420	760.732	440.169	0.78933	upregulated	1.4548e-05	0.00027201	protease
MXAN_RS05760	546.195	318.273	0.77915	upregulated	1.5635e-06	3.8189e-05	hypothetical protein
MXAN_RS03895	21135.5	12324.7	0.77812	upregulated	1.2338e-06	3.0811e-05	hypothetical protein
MXAN_RS34345	3501.52	2042.58	0.77759	upregulated	4.3177e-05	0.00069502	S-(hydroxymethyl)glutathione dehydrogenase/class III alcohol dehydrogenase
MXAN_RS01615	716.133	417.973	0.77682	upregulated	7.1979e-07	1.9806e-05	hypothetical protein
MXAN_RS25325	378.639	221.141	0.77586	upregulated	3.3292e-05	0.00055299	sensor histidine kinase
MXAN_RS01050	4165.31	2439.29	0.77196	upregulated	3.5047e-06	7.8104e-05	Lrp/AsnC family transcriptional regulator
MXAN_RS00940	2123.68	1247.9	0.76706	upregulated	9.6641e-09	4.0269e-07	BlaI/MecI/CopY family transcriptional regulator
MXAN_RS33800	119.044	69.9955	0.76616	upregulated	0.0061748	0.044449	MerR family DNA-binding transcriptional regulator
MXAN_RS13050	1749.89	1030.49	0.76393	upregulated	1.8403e-05	0.00033135	GTP-binding protein
MXAN_RS04010	936.566	551.589	0.76379	upregulated	0.00017822	0.0023458	hypothetical protein
MXAN_RS01140	774.352	456.766	0.76153	upregulated	0.0012415	0.012151	sigma-70 family RNA polymerase sigma factor
MXAN_RS15955	9750.44	5751.72	0.76147	upregulated	2.9283e-05	0.00049658	molecular chaperone DnaJ
MXAN_RS05105	308.851	182.357	0.76015	upregulated	0.00023068	0.0029249	N-acetyltransferase
MXAN_RS00925	132.895	78.5022	0.75949	upregulated	0.0042059	0.032767	hypothetical protein
MXAN_RS00215	679.607	402.528	0.75561	upregulated	8.0677e-05	0.0012002	glucose dehydrogenase
MXAN_RS17950	5807.06	3443.64	0.75387	upregulated	7.8901e-07	2.1244e-05	hypothetical protein
MXAN_RS00930	653.625	387.913	0.75273	upregulated	2.5136e-06	5.8187e-05	hypothetical protein
MXAN_RS07685	122.639	72.8438	0.75154	upregulated	0.0045401	0.034776	AI-2E family transporter
MXAN_RS33440	928.482	552.246	0.74956	upregulated	3.8756e-05	0.00063794	sterol desaturase family protein
MXAN_RS10380	2431.49	1446.37	0.7494	upregulated	1.7218e-07	5.5803e-06	NmrA family transcriptional regulator
MXAN_RS01070	133.28	79.4897	0.74562	upregulated	0.0026328	0.022428	hypothetical protein
MXAN_RS03680	288.297	172.094	0.74436	upregulated	0.00019094	0.0024789	response regulator
MXAN_RS04520	131.485	78.4998	0.74414	upregulated	0.0053892	0.039575	DUF4139 domain-containing protein
MXAN_RS24815	557.689	333.328	0.74252	upregulated	1.0869e-05	0.00021363	argininosuccinate lyase
MXAN_RS07325	316.34	189.98	0.73563	upregulated	0.0001684	0.0022368	VWA domain-containing protein
MXAN_RS13230	440.22	264.778	0.73344	upregulated	5.0324e-05	0.00079429	sulfatase
MXAN_RS14515	371.601	223.859	0.73117	upregulated	0.00010392	0.0014859	HAMP domain-containing protein
MXAN_RS16865	1500.46	908.366	0.72406	upregulated	3.5824e-05	0.00059235	carbohydrate-binding protein
MXAN_RS30205	523.131	316.99	0.72274	upregulated	2.1814e-05	0.00038238	ArsR family transcriptional regulator
MXAN_RS15940	647.536	392.539	0.72212	upregulated	0.00076506	0.0081801	arginine--tRNA ligase
MXAN_RS22670	325.085	197.158	0.72147	upregulated	0.0001392	0.0019033	MotA/TolQ/ExbB proton channel family protein
MXAN_RS02025	1418.02	860.071	0.72135	upregulated	8.2015e-05	0.0012087	hypothetical protein
MXAN_RS10375	677.804	411.128	0.72128	upregulated	3.8823e-06	8.5014e-05	methyltransferase
MXAN_RS25995	610.546	371.92	0.71511	upregulated	0.0010056	0.010255	MFS transporter
MXAN_RS24285	13714	8356.6	0.71466	upregulated	0.00026989	0.0033584	IscS subfamily cysteine desulfurase
MXAN_RS00220	644.585	392.865	0.71434	upregulated	9.2533e-06	0.00018386	glycoside hydrolase family 15 protein
MXAN_RS33865	813.411	495.929	0.71385	upregulated	3.7388e-06	8.2118e-05	biopolymer transporter TonB
MXAN_RS31130	234.093	142.736	0.71374	upregulated	0.00081343	0.0086008	hypothetical protein
MXAN_RS23460	255.913	156.335	0.71102	upregulated	0.00044557	0.0051409	flavin reductase
MXAN_RS24300	913.931	559.182	0.70877	upregulated	0.0006369	0.0069496	Fe-S protein assembly co-chaperone HscB
MXAN_RS14265	684.952	419.471	0.70743	upregulated	4.7577e-05	0.00075419	hypothetical protein
MXAN_RS09175	302.712	185.63	0.70552	upregulated	0.00035597	0.0042345	hypothetical protein
MXAN_RS09435	173.441	106.682	0.70112	upregulated	0.0041317	0.032361	polysaccharide deacetylase
MXAN_RS30210	600.915	369.923	0.69994	upregulated	4.0878e-05	0.00066685	MFS transporter
MXAN_RS06040	210.109	129.44	0.69885	upregulated	0.00155	0.014678	dihydrofolate reductase
MXAN_RS19850	92000.1	56875.5	0.69383	upregulated	8.2828e-05	0.0012153	elongation factor G
MXAN_RS17970	469.979	291.076	0.6912	upregulated	5.4715e-05	0.00085071	diguanylate cyclase
MXAN_RS07610	206.231	127.764	0.69078	upregulated	0.0028109	0.023669	hypothetical protein
MXAN_RS29155	215.212	133.517	0.68874	upregulated	0.0015901	0.015	serine/threonine protein kinase
MXAN_RS26050	152.901	94.8852	0.68834	upregulated	0.0069098	0.048495	ChbG/HpnK family deacetylase
MXAN_RS02730	4004	2492.62	0.68378	upregulated	0.0001445	0.0019561	porin
MXAN_RS13755	253.759	158.105	0.68258	upregulated	0.0010098	0.010284	serine/threonine protein kinase
MXAN_RS26490	282.1	176.112	0.67972	upregulated	0.00062759	0.0068612	peptidase S1
MXAN_RS34940	145.351	90.7446	0.67966	upregulated	0.0050812	0.037847	hypothetical protein
MXAN_RS09550	1736.75	1085.05	0.67862	upregulated	0.00016227	0.0021711	methyltransferase domain-containing protein
MXAN_RS07445	147.613	92.2627	0.678	upregulated	0.0057832	0.042087	malto-oligosyltrehalose synthase
MXAN_RS36855	3762.06	2363	0.67091	upregulated	4.1326e-06	8.9956e-05	zinc ribbon domain-containing protein
MXAN_RS14925	16911.8	10632.1	0.6696	upregulated	2.9887e-05	0.00050332	hypothetical protein
MXAN_RS01145	486.582	306.794	0.66541	upregulated	0.00042536	0.0049627	hypothetical protein
MXAN_RS34015	1199.27	757.675	0.6625	upregulated	2.8075e-06	6.4582e-05	PAS domain-containing sensor histidine kinase
MXAN_RS21480	327.975	208.308	0.65486	upregulated	0.00054865	0.0060802	hypothetical protein
MXAN_RS14930	5546.74	3524.73	0.65413	upregulated	0.00033611	0.0040311	hypothetical protein
MXAN_RS19295	366.644	233.673	0.64989	upregulated	0.0003399	0.0040698	1-acyl-sn-glycerol-3-phosphate acyltransferase
MXAN_RS18135	1305.88	832.345	0.64977	upregulated	0.0017009	0.0158	response regulator
MXAN_RS35415	211.279	134.78	0.64854	upregulated	0.0024847	0.021471	tail length tape measure protein
MXAN_RS18140	991.046	635.017	0.64216	upregulated	0.0016873	0.015733	RsmB/NOP family methyltransferase
MXAN_RS01075	172.827	110.903	0.64003	upregulated	0.0057199	0.041751	hypothetical protein
MXAN_RS12785	246.731	158.53	0.63818	upregulated	0.0025812	0.022145	sensor domain-containing diguanylate cyclase
MXAN_RS04810	192.263	123.558	0.63789	upregulated	0.0047194	0.035885	DUF1585 domain-containing protein
MXAN_RS21630	298.798	192.459	0.63462	upregulated	0.0015455	0.014662	ADP-ribosylglycohydrolase family protein
MXAN_RS33730	1011.05	651.778	0.6334	upregulated	0.00090133	0.0094297	response regulator
MXAN_RS36080	163.876	105.706	0.63255	upregulated	0.0044366	0.034271	hypothetical protein
MXAN_RS20980	434.437	281.671	0.62513	upregulated	0.00028402	0.0035222	hypothetical protein
MXAN_RS03220	497.813	322.982	0.62415	upregulated	0.00019105	0.0024789	TetR/AcrR family transcriptional regulator
MXAN_RS24730	762.405	495.25	0.6224	upregulated	0.0021684	0.019269	hypothetical protein
MXAN_RS25570	326.02	212.392	0.61823	upregulated	0.0012891	0.012517	DUF1929 domain-containing protein
MXAN_RS25705	239.181	155.852	0.61793	upregulated	0.0035556	0.02868	hypothetical protein
MXAN_RS35875	203.083	132.455	0.61657	upregulated	0.0054752	0.040166	flippase
MXAN_RS35950	186.222	121.677	0.61397	upregulated	0.0032446	0.026795	CusA/CzcA family heavy metal efflux RND transporter
MXAN_RS12430	839.838	551.358	0.60712	upregulated	8.6989e-05	0.0012636	aminotransferase class II
MXAN_RS11425	762.597	501.188	0.60557	upregulated	4.8474e-05	0.00076675	serine hydrolase
MXAN_RS05015	1120.53	737.07	0.60431	upregulated	0.00051706	0.0057828	undecaprenyl/decaprenyl-phosphate alpha-N-acetylglucosaminyl 1-phosphate transferase
MXAN_RS23780	1730.54	1144.12	0.59698	upregulated	2.2515e-05	0.00039372	hypothetical protein
MXAN_RS05300	365.594	242.352	0.59314	upregulated	0.0013393	0.012969	RluA family pseudouridine synthase
MXAN_RS27235	549.717	364.986	0.59085	upregulated	0.00053688	0.0059678	serine/threonine protein kinase
MXAN_RS36195	1236.6	821.795	0.58952	upregulated	9.5523e-05	0.0013793	general secretory pathway protein GspE
MXAN_RS05610	739.958	492.542	0.5872	upregulated	0.00014354	0.0019491	diguanylate cyclase
MXAN_RS02280	384.212	256.002	0.58575	upregulated	0.00075906	0.0081518	hypothetical protein
MXAN_RS27210	260.856	174.115	0.58321	upregulated	0.0050359	0.037548	pilus assembly protein PilZ
MXAN_RS05295	351.043	234.568	0.58164	upregulated	0.0019851	0.017947	UDP-N-acetylglucosamine 2-epimerase (non-hydrolyzing)
MXAN_RS24560	586.251	391.799	0.5814	upregulated	0.00042161	0.0049269	hypothetical protein
MXAN_RS14940	627.243	420.042	0.57849	upregulated	0.0025844	0.022145	hypothetical protein
MXAN_RS29365	3851.25	2580.83	0.57749	upregulated	0.00051308	0.005756	hypothetical protein
MXAN_RS17925	429.793	288.156	0.57679	upregulated	0.004558	0.03484	hypothetical protein
MXAN_RS03550	1641.84	1100.85	0.57669	upregulated	4.5205e-05	0.00072187	cytochrome c
MXAN_RS17135	12030.7	8068.79	0.57629	upregulated	0.0030755	0.025601	hypothetical protein
MXAN_RS16940	773.946	519.213	0.57591	upregulated	0.00097162	0.010014	hypothetical protein
MXAN_RS34340	1457.74	977.991	0.57584	upregulated	0.00036987	0.0043927	S-formylglutathione hydrolase
MXAN_RS33720	359.345	241.095	0.57577	upregulated	0.0015349	0.014609	PAS domain S-box protein
MXAN_RS14245	854.773	574.667	0.57282	upregulated	0.00016106	0.0021629	hypothetical protein
MXAN_RS26195	2240.79	1509.19	0.57024	upregulated	0.00096689	0.010001	hypothetical protein
MXAN_RS20440	1213.36	820.706	0.56407	upregulated	0.001589	0.015	ribonuclease R
MXAN_RS06565	3105.79	2103.27	0.56233	upregulated	0.0036853	0.029564	GTPase HflX
MXAN_RS02735	905.346	614.93	0.55805	upregulated	0.00023526	0.0029731	LysM peptidoglycan-binding domain-containing protein
MXAN_RS04290	410.572	279.156	0.55656	upregulated	0.0038321	0.0306	farnesyltranstransferase
MXAN_RS15950	3618.91	2477.05	0.54693	upregulated	0.0022685	0.020002	hypothetical protein
MXAN_RS26465	280.611	192.135	0.54646	upregulated	0.006441	0.045855	fatty acid desaturase
MXAN_RS15465	356.234	243.921	0.54641	upregulated	0.0042829	0.033224	hypothetical protein
MXAN_RS36220	313.069	214.437	0.54592	upregulated	0.0044198	0.034177	tRNA uridine-5-carboxymethylaminomethyl(34) synthesis GTPase MnmE
MXAN_RS10385	363.911	249.604	0.54395	upregulated	0.0048518	0.036603	TetR/AcrR family transcriptional regulator
MXAN_RS01410	325.985	223.871	0.54214	upregulated	0.0038734	0.030816	VWA domain-containing protein
MXAN_RS03035	443.672	304.823	0.54152	upregulated	0.0024598	0.021354	aldehyde dehydrogenase
MXAN_RS35430	531.114	364.955	0.5413	upregulated	0.00098154	0.010075	AfsR family transcriptional regulator
MXAN_RS21020	8248.96	5673.83	0.53989	upregulated	0.0015254	0.01454	nucleotide exchange factor GrpE
MXAN_RS17850	915.606	630.337	0.5386	upregulated	0.0051843	0.038418	gamma-glutamylcyclotransferase
MXAN_RS21030	582.806	401.508	0.53759	upregulated	0.001987	0.017947	ATP-dependent zinc metalloprotease FtsH
MXAN_RS34305	466.401	321.71	0.53581	upregulated	0.0064456	0.045855	hypothetical protein
MXAN_RS24565	2491.61	1729.29	0.52689	upregulated	0.0014712	0.014097	ribonucleoside-diphosphate reductase subunit alpha
MXAN_RS19995	1405.09	976.719	0.52464	upregulated	0.00016799	0.0022354	pirin family protein
MXAN_RS18675	610.571	424.896	0.52305	upregulated	0.00075776	0.0081518	hypothetical protein
MXAN_RS14665	1490.95	1043.27	0.51512	upregulated	0.0048776	0.036737	hypothetical protein
MXAN_RS25565	911.183	638.24	0.51364	upregulated	0.0024327	0.021169	cation transporter
MXAN_RS33735	409.866	288.944	0.50436	upregulated	0.0059015	0.042862	hypothetical protein
MXAN_RS28840	304.109	214.575	0.5031	upregulated	0.0063966	0.04564	cytochrome c
MXAN_RS24400	428.451	303.571	0.4971	upregulated	0.0039148	0.031029	TonB-dependent receptor
MXAN_RS02740	366.192	259.582	0.49641	upregulated	0.0040895	0.032186	carboxylate--amine ligase
MXAN_RS26860	348.463	247.838	0.49161	upregulated	0.006511	0.04614	P-type ATPase
MXAN_RS03610	319.191	227.211	0.49039	upregulated	0.0071505	0.049801	ABC transporter ATP-binding protein
MXAN_RS26040	786.812	564.358	0.47941	upregulated	0.0018105	0.016627	diguanylate cyclase response regulator
MXAN_RS33725	4567.87	3284.78	0.47572	upregulated	0.0023443	0.020546	transcriptional repressor
MXAN_RS11350	868.375	626.436	0.47115	upregulated	0.0034785	0.028183	peptide-methionine (R)-S-oxide reductase
MXAN_RS12890	812.682	588.579	0.46546	upregulated	0.0049522	0.037113	hypothetical protein
MXAN_RS27215	2835.06	2071.67	0.45259	upregulated	0.0061332	0.044193	acyl-CoA dehydrogenase
MXAN_RS34920	1182.77	867.792	0.44675	upregulated	0.0022952	0.020189	cytochrome-c peroxidase
MXAN_RS17210	878.424	648.012	0.4389	upregulated	0.0040012	0.031611	hypothetical protein
MXAN_RS17280	1239.54	918.736	0.43208	upregulated	0.0069995	0.048983	peptidase M36
MXAN_RS09660	5720.84	4381.58	0.38478	upregulated	0.0027182	0.022989	50S ribosomal protein L13
MXAN_RS25310	12510	9747.72	0.35995	upregulated	0.0070078	0.048994	3-oxoacyl-ACP reductase FabG
MXAN_RS10110	2530.11	3150.52	-0.31639	downregulated	0.0047775	0.036251	hypothetical protein
MXAN_RS33750	4248.54	5304.96	-0.32037	downregulated	0.0045139	0.03462	metallophosphoesterase
MXAN_RS28525	4835.93	6058.08	-0.32507	downregulated	0.0049859	0.037308	acetyl-CoA C-acetyltransferase
MXAN_RS23455	2230.86	2814.24	-0.33515	downregulated	0.0038355	0.0306	superoxide dismutase
MXAN_RS11420	3727.46	4724.95	-0.3421	downregulated	0.0061163	0.044125	glutamine--tRNA ligase/YqeY domain fusion protein
MXAN_RS17440	1108.18	1409.77	-0.34727	downregulated	0.0064768	0.045952	phenylalanine--tRNA ligase subunit beta
MXAN_RS34420	2356.94	3004.77	-0.35034	downregulated	0.0031273	0.025973	FKBP-type peptidyl-prolyl cis-trans isomerase
MXAN_RS02210	17397.9	22180.4	-0.35037	downregulated	0.004515	0.03462	inositol-3-phosphate synthase
MXAN_RS31580	1130.69	1442.17	-0.35103	downregulated	0.0039033	0.030972	S-adenosylmethionine synthase
MXAN_RS27965	1424.82	1817.85	-0.35145	downregulated	0.0033016	0.027081	elongation factor P
MXAN_RS20430	876.521	1119.15	-0.35254	downregulated	0.0053706	0.039547	tetratricopeptide repeat protein
MXAN_RS24120	2813.82	3596.66	-0.35413	downregulated	0.0031451	0.026091	UDP-3-O-[3-hydroxymyristoyl] N-acetylglucosamine deacetylase
MXAN_RS21300	754.238	964.13	-0.35421	downregulated	0.0064599	0.045912	D-lysine 5%2C6-aminomutase subunit alpha
MXAN_RS33510	805.216	1029.47	-0.35445	downregulated	0.0070769	0.049336	ATP synthase epsilon chain
MXAN_RS12390	1226.14	1568.05	-0.35485	downregulated	0.0038607	0.030768	PKD domain-containing protein
MXAN_RS02265	1772.77	2271.5	-0.35764	downregulated	0.0052996	0.039154	peptidase M24 family protein
MXAN_RS06970	1243.05	1595.22	-0.35987	downregulated	0.0034473	0.028024	CDP-diacylglycerol--serine O-phosphatidyltransferase
MXAN_RS23615	1275.04	1641.08	-0.3641	downregulated	0.0059241	0.042984	tetratricopeptide repeat protein
MXAN_RS10055	18176.7	23401.6	-0.36452	downregulated	0.003112	0.025876	30S ribosomal protein S15
MXAN_RS36690	934.93	1205.64	-0.36687	downregulated	0.0031736	0.026268	DUF448 domain-containing protein
MXAN_RS02715	2825.59	3652.55	-0.37035	downregulated	0.0041108	0.032233	energy-dependent translational throttle protein EttA
MXAN_RS27960	960.537	1241.82	-0.37054	downregulated	0.0038033	0.03041	acetyl-CoA carboxylase biotin carboxyl carrier protein
MXAN_RS13610	603.397	780.734	-0.37172	downregulated	0.0069426	0.048678	DNA-binding protein
MXAN_RS12660	1002.28	1297.86	-0.37285	downregulated	0.0034115	0.027764	adenylosuccinate synthetase
MXAN_RS18420	831.826	1077.34	-0.37312	downregulated	0.0048144	0.036455	acyl-CoA dehydrogenase
MXAN_RS29210	5003.36	6483.78	-0.37394	downregulated	0.00099475	0.010183	NifU family protein
MXAN_RS12065	795.584	1033.86	-0.37795	downregulated	0.0036328	0.029239	S46 family peptidase
MXAN_RS01955	1860.56	2419.03	-0.37869	downregulated	0.0018532	0.016892	ATP synthase F0 subunit A
MXAN_RS18430	606.761	788.984	-0.37887	downregulated	0.0053296	0.039336	enoyl-CoA hydratase
MXAN_RS07895	1047.08	1365.34	-0.3829	downregulated	0.0038769	0.030816	insulinase family protein
MXAN_RS12470	836.323	1091.6	-0.38431	downregulated	0.0038016	0.03041	PKD domain-containing protein
MXAN_RS25895	4173.84	5451.32	-0.38523	downregulated	0.0041737	0.032585	oxidoreductase
MXAN_RS26025	600.197	784.585	-0.38649	downregulated	0.0070413	0.049181	inorganic polyphosphate kinase
MXAN_RS09335	708.122	926.466	-0.38774	downregulated	0.004951	0.037113	mutual gliding-motility protein MglA
MXAN_RS27605	566.358	741.89	-0.38949	downregulated	0.0069077	0.048495	ATPase AAA
MXAN_RS09420	669.212	877.648	-0.39118	downregulated	0.0056426	0.041311	tetratricopeptide repeat protein
MXAN_RS04500	2624.92	3442.62	-0.39123	downregulated	0.0024646	0.02137	glutaminyl-peptide cyclotransferase
MXAN_RS28185	1054.81	1383.74	-0.39158	downregulated	0.0033926	0.027672	transcriptional regulator
MXAN_RS21125	942.666	1238.56	-0.39385	downregulated	0.0026213	0.022357	phosphoglucosamine mutase
MXAN_RS13290	762.085	1001.7	-0.39443	downregulated	0.0028721	0.024101	biosynthetic arginine decarboxylase
MXAN_RS01560	760.65	1001.12	-0.39631	downregulated	0.0025301	0.021782	adenosylmethionine--8-amino-7-oxononanoate transaminase
MXAN_RS16025	1738.24	2288.02	-0.39647	downregulated	0.0012342	0.012104	50S ribosomal protein L16
MXAN_RS32225	1598.14	2104.23	-0.3969	downregulated	0.0063751	0.045557	proline--tRNA ligase
MXAN_RS25285	1139.34	1500.27	-0.39703	downregulated	0.0010761	0.010809	DNA primase
MXAN_RS28025	632.206	832.812	-0.3976	downregulated	0.0039209	0.031044	ABC transporter ATP-binding protein
MXAN_RS27760	1255.83	1654.65	-0.39788	downregulated	0.0012754	0.0124	hypothetical protein
MXAN_RS11395	585.652	771.77	-0.39813	downregulated	0.0041069	0.032233	glycosyl transferase family 2
MXAN_RS27955	670.059	885.093	-0.40154	downregulated	0.0029809	0.024956	acetyl-CoA carboxylase biotin carboxylase subunit
MXAN_RS32865	1292.78	1708.71	-0.40243	downregulated	0.0007693	0.0082134	hypothetical protein
MXAN_RS25845	469.29	620.473	-0.40289	downregulated	0.0067324	0.047433	phytase
MXAN_RS01480	665.592	881.37	-0.40511	downregulated	0.0026791	0.022769	radical SAM protein
MXAN_RS16190	686.545	909.454	-0.40565	downregulated	0.0035046	0.028332	ABC transporter ATP-binding protein
MXAN_RS24925	1335.12	1769.82	-0.40663	downregulated	0.0061177	0.044125	DUF3413 domain-containing protein
MXAN_RS10975	1220.33	1620.01	-0.40872	downregulated	0.0064063	0.045664	hypothetical protein
MXAN_RS23375	1595.42	2119.33	-0.40967	downregulated	0.0016816	0.0157	type VI secretion system tube protein Hcp
MXAN_RS21025	1351.6	1797.14	-0.41103	downregulated	0.0016068	0.015118	hypothetical protein
MXAN_RS28880	609.323	811.212	-0.41287	downregulated	0.0028401	0.023887	thioredoxin domain-containing protein
MXAN_RS05750	4446.08	5921.39	-0.4134	downregulated	0.0034644	0.0281	DUF3857 domain-containing protein
MXAN_RS21600	2328.61	3104.91	-0.41508	downregulated	0.0013826	0.013335	LexA repressor
MXAN_RS33185	1342.25	1789.74	-0.41509	downregulated	0.00078262	0.0083247	NAD(+) synthase
MXAN_RS23765	200666	267942	-0.41713	downregulated	0.00018824	0.0024532	molecular chaperone GroEL
MXAN_RS04640	415.614	555.657	-0.41895	downregulated	0.0068698	0.048307	hypothetical protein
MXAN_RS23185	785.165	1051.01	-0.42071	downregulated	0.0014674	0.01408	[acyl-carrier-protein] S-malonyltransferase
MXAN_RS16030	616.442	825.511	-0.42132	downregulated	0.0021632	0.019269	50S ribosomal protein L29
MXAN_RS00160	1777.32	2382.21	-0.4226	downregulated	0.0024951	0.021532	hypothetical protein
MXAN_RS00380	4018.15	5387.24	-0.42301	downregulated	0.0011394	0.011335	amidohydrolase
MXAN_RS03205	451.777	606.646	-0.42524	downregulated	0.0049967	0.037332	hypothetical protein
MXAN_RS27610	587.454	789.443	-0.42636	downregulated	0.004854	0.036603	serine/threonine protein kinase
MXAN_RS35440	521.756	701.412	-0.42689	downregulated	0.0030196	0.025222	NAD(P)-dependent alcohol dehydrogenase
MXAN_RS22255	4332.75	5835.34	-0.42954	downregulated	0.00050784	0.005706	ABC-F family ATPase
MXAN_RS14365	640.468	863.203	-0.43057	downregulated	0.0019887	0.017947	MarR family transcriptional regulator
MXAN_RS30720	1669.27	2251.72	-0.43181	downregulated	0.00039365	0.0046374	aminomethyl transferase family protein
MXAN_RS04510	1035.22	1397.75	-0.43317	downregulated	0.0025888	0.022156	sensor histidine kinase
MXAN_RS25805	620.472	837.865	-0.43335	downregulated	0.0033515	0.027424	protoheme IX farnesyltransferase
MXAN_RS33040	405.879	548.291	-0.43389	downregulated	0.0051203	0.03806	peptidase M1
MXAN_RS16395	3346.91	4521.69	-0.43403	downregulated	0.0045679	0.034842	pyridoxal phosphate-dependent aminotransferase
MXAN_RS32040	1328.14	1794.46	-0.43414	downregulated	0.00053509	0.0059571	hypothetical protein
MXAN_RS27580	412.601	559.066	-0.43827	downregulated	0.002686	0.022802	lytic transglycosylase
MXAN_RS30505	319.871	433.568	-0.43877	downregulated	0.0050981	0.037934	ribulose-phosphate 3-epimerase
MXAN_RS05485	422.058	572.506	-0.43985	downregulated	0.0026741	0.022753	50S ribosomal protein L11 methyltransferase
MXAN_RS33555	1254.48	1701.65	-0.43985	downregulated	0.0019693	0.017861	thioredoxin
MXAN_RS09765	1230.66	1669.35	-0.43986	downregulated	0.0011999	0.01184	ATP-dependent Clp protease proteolytic subunit
MXAN_RS03540	373.757	507.149	-0.44031	downregulated	0.0046027	0.035071	hybrid sensor histidine kinase/response regulator
MXAN_RS16125	7810.61	10598.4	-0.44034	downregulated	0.00047249	0.0053834	DNA-directed RNA polymerase subunit alpha
MXAN_RS12840	362.631	492.403	-0.44134	downregulated	0.0053706	0.039547	cytochrome c biogenesis protein
MXAN_RS12740	1178.07	1599.72	-0.44139	downregulated	0.0010129	0.010289	DUF507 domain-containing protein
MXAN_RS18315	2449.32	3328.23	-0.44237	downregulated	0.0016966	0.01578	glutamine-hydrolyzing GMP synthase
MXAN_RS34685	333.036	452.845	-0.44334	downregulated	0.0062689	0.044905	metallophosphatase
MXAN_RS04880	387.867	527.831	-0.44451	downregulated	0.0036478	0.029327	hypothetical protein
MXAN_RS03875	722.838	984.05	-0.44506	downregulated	0.0035702	0.028767	peptidase M10
MXAN_RS17230	909.447	1238.88	-0.44598	downregulated	0.00062212	0.0068115	peptidase M23
MXAN_RS34320	500.211	681.517	-0.44621	downregulated	0.0018881	0.017167	hypothetical protein
MXAN_RS17240	272.719	371.828	-0.44722	downregulated	0.0067018	0.047308	bacteriocin
MXAN_RS29290	992.986	1353.98	-0.44736	downregulated	0.00044137	0.0051084	cold-shock protein
MXAN_RS14155	774.887	1057.04	-0.44797	downregulated	0.0007153	0.0077388	undecaprenyl-phosphate glucose phosphotransferase
MXAN_RS13645	1879.39	2565.41	-0.44892	downregulated	0.00089591	0.0093865	type I glyceraldehyde-3-phosphate dehydrogenase
MXAN_RS21350	391.001	533.908	-0.44942	downregulated	0.0025135	0.021665	protein phosphatase
MXAN_RS17225	360.302	492.338	-0.45044	downregulated	0.0060979	0.044069	hypothetical protein
MXAN_RS24020	416.552	569.377	-0.45089	downregulated	0.0027207	0.022989	hypothetical protein
MXAN_RS34075	1240.41	1697.45	-0.45255	downregulated	0.0018048	0.016616	transporter
MXAN_RS00090	814.723	1114.94	-0.45259	downregulated	0.00046965	0.0053595	glutathione synthase
MXAN_RS23170	1952.69	2673.71	-0.45338	downregulated	0.00016148	0.0021646	beta-ketoacyl-[acyl-carrier-protein] synthase II
MXAN_RS15520	342.967	469.661	-0.45355	downregulated	0.0040983	0.032204	RidA family protein
MXAN_RS29570	417.001	571.233	-0.45403	downregulated	0.0030234	0.025225	hydrolase
MXAN_RS06355	807.955	1106.82	-0.45408	downregulated	0.0061963	0.04456	hypothetical protein
MXAN_RS03070	924.555	1267.37	-0.45501	downregulated	0.0018439	0.016849	fatty acid desaturase
MXAN_RS07460	274.087	375.862	-0.45557	downregulated	0.0044614	0.034426	Co2+/Mg2+ efflux protein ApaG
MXAN_RS05275	567.89	779.181	-0.45635	downregulated	0.0016959	0.01578	ABC transporter permease
MXAN_RS34060	604.637	829.857	-0.45679	downregulated	0.0011251	0.011238	chemotaxis protein MotB
MXAN_RS16520	3127.56	4297	-0.45829	downregulated	0.0013913	0.013402	3%2C4-dihydroxy-2-butanone-4-phosphate synthase
MXAN_RS05150	563.491	774.893	-0.4596	downregulated	0.0045654	0.034842	hypothetical protein
MXAN_RS14565	759.024	1043.95	-0.45984	downregulated	0.00051675	0.0057828	gliding motility protein
MXAN_RS16205	1130.98	1555.69	-0.45998	downregulated	0.0042406	0.032967	transglycosylase
MXAN_RS18260	800.127	1100.64	-0.46004	downregulated	0.00041153	0.0048324	peptidylprolyl isomerase
MXAN_RS26030	3338.08	4593.89	-0.4607	downregulated	0.00032897	0.0039848	sigma-54-dependent Fis family transcriptional regulator
MXAN_RS16220	3065.56	4220.34	-0.46121	downregulated	0.0012474	0.012193	HNH endonuclease
MXAN_RS30910	848.373	1168.48	-0.46186	downregulated	0.00045201	0.0051989	metallophosphatase
MXAN_RS11345	1708.94	2354.44	-0.46228	downregulated	0.00018207	0.0023879	phosphoribosylformylglycinamidine synthase
MXAN_RS12865	828.78	1141.84	-0.4623	downregulated	0.0024185	0.021121	hypothetical protein
MXAN_RS35830	2651.72	3653.4	-0.46231	downregulated	0.0028496	0.023939	hypothetical protein
MXAN_RS25900	456.345	629.088	-0.46314	downregulated	0.0013434	0.012992	hypothetical protein
MXAN_RS22135	905.267	1248.04	-0.46324	downregulated	0.0045017	0.03462	hypothetical protein
MXAN_RS14730	540.496	745.927	-0.46475	downregulated	0.0011569	0.011493	glycine cleavage system protein T
MXAN_RS23015	674.409	930.756	-0.46478	downregulated	0.0012191	0.011981	HDIG domain-containing protein
MXAN_RS17980	240.928	332.514	-0.46481	downregulated	0.0070677	0.049318	hypothetical protein
MXAN_RS23020	2401.06	3315.5	-0.46556	downregulated	0.0036972	0.029627	PhoH family protein
MXAN_RS14485	526.97	729.633	-0.46945	downregulated	0.00090756	0.0094677	hypothetical protein
MXAN_RS20565	1331.38	1843.83	-0.46978	downregulated	0.00017487	0.0023059	phosphomethylpyrimidine synthase
MXAN_RS27950	499.409	691.952	-0.47045	downregulated	0.0025957	0.022164	tetratricopeptide repeat protein
MXAN_RS23795	2908.65	4030.27	-0.47053	downregulated	0.0011764	0.011656	chromosome segregation protein SMC
MXAN_RS23640	502.038	696.483	-0.47229	downregulated	0.0016116	0.015144	tetratricopeptide repeat protein
MXAN_RS28000	397.546	553.511	-0.47749	downregulated	0.0010752	0.010809	pilus assembly protein PilM
MXAN_RS11355	316.04	440.306	-0.4784	downregulated	0.0044997	0.03462	CBS domain-containing protein
MXAN_RS09895	1419.58	1981.42	-0.48107	downregulated	0.00027635	0.003433	CBS domain-containing protein
MXAN_RS01790	3340.21	4664.05	-0.48164	downregulated	3.9365e-05	0.00064651	hypothetical protein
MXAN_RS36110	2575.51	3596.52	-0.48174	downregulated	0.001271	0.012374	hypothetical protein
MXAN_RS23000	453.577	634.038	-0.48322	downregulated	0.0010588	0.010679	peptide chain release factor 2
MXAN_RS04130	495.4	692.531	-0.48328	downregulated	0.00069175	0.0074951	inorganic pyrophosphatase
MXAN_RS12080	302.601	423.463	-0.48482	downregulated	0.0031887	0.026362	sigma-54-dependent Fis family transcriptional regulator
MXAN_RS23635	217.457	304.318	-0.48485	downregulated	0.0045064	0.03462	hypothetical protein
MXAN_RS02920	242.162	338.957	-0.48513	downregulated	0.0064781	0.045952	cytochrome oxidase assembly protein
MXAN_RS28815	266.358	373.044	-0.48598	downregulated	0.0040621	0.032057	ATP:cob(I)alamin adenosyltransferase
MXAN_RS12240	258.234	361.773	-0.4864	downregulated	0.0032942	0.027061	Cys-tRNA(Pro) deacylase
MXAN_RS12260	411.922	577.565	-0.48761	downregulated	0.0032485	0.026796	VWA domain-containing protein
MXAN_RS32665	406.255	569.711	-0.48785	downregulated	0.00094747	0.0098558	PQQ-dependent sugar dehydrogenase
MXAN_RS10940	313.578	439.87	-0.48825	downregulated	0.0041995	0.032751	methylmalonyl-CoA mutase
MXAN_RS36120	1233.11	1731.08	-0.48937	downregulated	5.8552e-05	0.00090459	hypothetical protein
MXAN_RS24460	937.595	1316.55	-0.48973	downregulated	0.0048818	0.036737	insulinase family protein
MXAN_RS25850	709.471	997.178	-0.49111	downregulated	0.00031119	0.0038074	GDP-mannose 4%2C6-dehydratase
MXAN_RS34855	3003.1	4223.06	-0.49184	downregulated	0.0022351	0.019755	hypothetical protein
MXAN_RS13100	566.042	796.087	-0.49202	downregulated	0.0004503	0.0051873	acetyl-CoA carboxylase carboxyltransferase subunit beta
MXAN_RS29700	2399.33	3374.51	-0.49205	downregulated	2.5159e-05	0.00043576	VOC family protein
MXAN_RS27995	175.144	246.354	-0.4922	downregulated	0.0067794	0.047718	pilus assembly protein PilN
MXAN_RS03190	379.669	534.847	-0.49438	downregulated	0.0020906	0.018728	amidohydrolase
MXAN_RS23180	766.266	1080.24	-0.49543	downregulated	0.00021693	0.0027752	3-oxoacyl-[acyl-carrier-protein] reductase
MXAN_RS18005	638.649	900.423	-0.49558	downregulated	0.0033643	0.027472	insulinase family protein
MXAN_RS09980	551.313	777.419	-0.49582	downregulated	0.0032954	0.027061	pantoate--beta-alanine ligase
MXAN_RS07425	419.718	591.862	-0.49584	downregulated	0.0020628	0.018547	DUF2088 domain-containing protein
MXAN_RS20105	344.095	485.239	-0.49589	downregulated	0.0045073	0.03462	frizzy aggregation protein FrzCD
MXAN_RS07000	379.634	537.75	-0.50233	downregulated	0.00099568	0.010183	ATP-binding protein
MXAN_RS06935	608.635	862.519	-0.50298	downregulated	0.00049039	0.0055527	peptide deformylase
MXAN_RS04505	975.421	1382.69	-0.50338	downregulated	0.00023104	0.0029249	sigma-54-dependent Fis family transcriptional regulator
MXAN_RS11775	322.614	457.355	-0.50351	downregulated	0.0018337	0.016799	hypothetical protein
MXAN_RS09480	10443.9	14806.4	-0.50356	downregulated	0.00098237	0.010075	thioredoxin-disulfide reductase
MXAN_RS20495	305.747	433.646	-0.50418	downregulated	0.0022923	0.020187	hypothetical protein
MXAN_RS22205	502.128	712.503	-0.50484	downregulated	0.00053436	0.0059571	GNAT family N-acetyltransferase
MXAN_RS11645	47892.2	67980.2	-0.50533	downregulated	0.00011105	0.0015663	elongation factor G 1
MXAN_RS33170	1451.49	2060.65	-0.50556	downregulated	5.378e-05	0.00083796	thioredoxin
MXAN_RS13655	640.748	910.001	-0.50611	downregulated	0.00014317	0.0019478	triose-phosphate isomerase
MXAN_RS22425	282.335	401.114	-0.5066	downregulated	0.0024271	0.021169	class I SAM-dependent methyltransferase
MXAN_RS34335	1069.4	1519.48	-0.50677	downregulated	0.0015462	0.014662	hypothetical protein
MXAN_RS09985	1549.12	2201.47	-0.50702	downregulated	0.0048293	0.03653	SsrA-binding protein
MXAN_RS30755	681.301	968.65	-0.50768	downregulated	0.0014795	0.014121	FAA hydrolase family protein
MXAN_RS06925	732.692	1043.2	-0.50973	downregulated	0.00026019	0.0032543	primosomal protein N'
MXAN_RS36215	394.746	562.299	-0.51041	downregulated	0.0014748	0.014113	Uma2 family endonuclease
MXAN_RS06340	2052.29	2924.82	-0.51111	downregulated	0.0021684	0.019269	hypothetical protein
MXAN_RS11025	1239.01	1766.92	-0.51205	downregulated	0.00079906	0.0084691	NAD(P)-dependent alcohol dehydrogenase
MXAN_RS27550	371.577	529.998	-0.51232	downregulated	0.00065329	0.0071101	penicillin-binding protein activator LpoB
MXAN_RS11555	576.717	822.726	-0.51255	downregulated	0.00025025	0.0031409	glutathione peroxidase
MXAN_RS34070	2448.99	3494.13	-0.51274	downregulated	0.00010944	0.0015465	hypothetical protein
MXAN_RS14915	22960.4	32759.3	-0.51275	downregulated	0.00047675	0.0054235	DNA-directed RNA polymerase subunit beta
MXAN_RS17370	343.538	490.516	-0.51383	downregulated	0.00095298	0.009885	peptidase M2 family protein
MXAN_RS06765	1226.27	1751.84	-0.51459	downregulated	0.00012586	0.0017383	hypothetical protein
MXAN_RS04560	1511.27	2159.63	-0.51502	downregulated	0.00041334	0.0048458	hypothetical protein
MXAN_RS34195	278.175	397.639	-0.51547	downregulated	0.0021794	0.019334	DUF962 domain-containing protein
MXAN_RS19680	269.976	385.922	-0.51548	downregulated	0.0050346	0.037548	2-alkenal reductase
MXAN_RS13585	1265.16	1808.77	-0.51569	downregulated	0.0021103	0.01888	hypothetical protein
MXAN_RS23300	233.373	333.838	-0.51651	downregulated	0.0056537	0.041351	response regulator
MXAN_RS25920	913.951	1307.57	-0.5167	downregulated	6.0298e-05	0.00092179	ribosome-recycling factor
MXAN_RS01960	2606.33	3730.6	-0.51739	downregulated	1.6462e-05	0.00030085	ATP synthase F0 subunit C
MXAN_RS24080	197.354	282.531	-0.51762	downregulated	0.0053745	0.039547	tetratricopeptide repeat protein
MXAN_RS18590	879.932	1261.02	-0.51912	downregulated	0.00044204	0.0051084	acyl-CoA thioesterase II
MXAN_RS23605	3122.81	4475.64	-0.51925	downregulated	5.9785e-05	0.00091586	hypothetical protein
MXAN_RS00900	710.644	1018.68	-0.5195	downregulated	0.00011619	0.0016293	AsmA family protein
MXAN_RS14680	826.502	1184.93	-0.51971	downregulated	0.00050142	0.0056425	DNA mismatch repair protein MutS
MXAN_RS14075	388.45	557.318	-0.52077	downregulated	0.0014247	0.013688	penicillin acylase
MXAN_RS31955	1093.22	1569.4	-0.52163	downregulated	0.00074106	0.0079938	S9 family peptidase
MXAN_RS22435	422.584	606.66	-0.52165	downregulated	0.0010488	0.010608	ABC transporter ATP-binding protein
MXAN_RS05035	672.645	965.782	-0.52185	downregulated	0.00010565	0.0015047	UDP-glucose/GDP-mannose dehydrogenase family protein
MXAN_RS17990	226.284	325.413	-0.52413	downregulated	0.0048112	0.036455	haloacid dehalogenase
MXAN_RS05145	1503.18	2163.48	-0.52533	downregulated	1.9235e-05	0.00034463	succinate dehydrogenase
MXAN_RS13650	1209.46	1741.45	-0.52593	downregulated	0.00016309	0.0021781	phosphoglycerate kinase
MXAN_RS31255	249.468	359.277	-0.52624	downregulated	0.0014785	0.014121	arginine N-succinyltransferase
MXAN_RS20165	359.019	517.438	-0.52733	downregulated	0.00058902	0.0064784	hypothetical protein
MXAN_RS20130	1383.47	1994.14	-0.52747	downregulated	0.00017292	0.0022843	alanine dehydrogenase
MXAN_RS13390	192.073	276.927	-0.52785	downregulated	0.004214	0.032794	histidine kinase
MXAN_RS11535	760.534	1096.58	-0.52793	downregulated	8.6669e-05	0.0012615	glucan biosynthesis protein D
MXAN_RS22590	352.326	508.09	-0.52817	downregulated	0.00063759	0.0069496	hypothetical protein
MXAN_RS33570	1392.83	2009.3	-0.52868	downregulated	0.00032013	0.0038971	ABC transporter ATP-binding protein
MXAN_RS20160	308.955	445.82	-0.52907	downregulated	0.0018527	0.016892	biotin--[acetyl-CoA-carboxylase] ligase
MXAN_RS17790	739.727	1067.61	-0.52931	downregulated	0.0005876	0.0064725	hypothetical protein
MXAN_RS02685	496.901	717.226	-0.52947	downregulated	0.00022852	0.0029031	ABC transporter permease
MXAN_RS20560	955.232	1379.26	-0.52997	downregulated	0.00034737	0.0041457	DUF4870 domain-containing protein
MXAN_RS30700	2824.69	4082.66	-0.53142	downregulated	0.00069141	0.0074951	isocitrate dehydrogenase (NAD(+))
MXAN_RS23175	1549.37	2239.57	-0.53154	downregulated	2.1647e-05	0.00038128	acyl carrier protein
MXAN_RS28420	2288.98	3309.32	-0.53183	downregulated	0.00010127	0.0014509	superoxide dismutase family protein
MXAN_RS10780	366.028	529.278	-0.53207	downregulated	0.00083448	0.0088061	MFS transporter
MXAN_RS12590	356.555	515.607	-0.53215	downregulated	0.0013275	0.012873	hypothetical protein
MXAN_RS02235	15674	22682.7	-0.53322	downregulated	6.8854e-06	0.00014143	RNA polymerase subunit sigma-54
MXAN_RS33550	798.646	1156.88	-0.53462	downregulated	8.5521e-05	0.0012472	hypothetical protein
MXAN_RS11690	3435.36	4976.82	-0.53476	downregulated	6.2567e-06	0.00013073	hypothetical protein
MXAN_RS10820	223.661	324.088	-0.53507	downregulated	0.0040849	0.032186	helicase
MXAN_RS11875	485.966	704.511	-0.53577	downregulated	0.0043573	0.03373	hypothetical protein
MXAN_RS08105	954.752	1384.64	-0.53632	downregulated	5.125e-05	0.00080716	sodium-translocating pyrophosphatase
MXAN_RS20250	543.666	788.639	-0.53664	downregulated	0.00019917	0.0025639	cysteine synthase A
MXAN_RS33180	552.763	802.365	-0.5376	downregulated	0.00017025	0.0022572	hypothetical protein
MXAN_RS25825	915.768	1329.45	-0.53777	downregulated	0.00012367	0.0017145	Hsp70 family protein
MXAN_RS11790	211.676	307.379	-0.53816	downregulated	0.0025532	0.021955	DNA-directed RNA polymerase sigma-70 factor
MXAN_RS12585	1289.72	1872.83	-0.53816	downregulated	0.0010544	0.010649	quinolinate synthase NadA
MXAN_RS21660	806.564	1172.62	-0.53988	downregulated	3.18e-05	0.00053064	valine--tRNA ligase
MXAN_RS12545	1627	2367.38	-0.54107	downregulated	1.2044e-05	0.00023357	hypothetical protein
MXAN_RS33230	577.843	841.175	-0.54173	downregulated	0.00010527	0.0015022	biopolymer transporter ExbD
MXAN_RS12115	890.536	1296.55	-0.54193	downregulated	2.7904e-05	0.00047765	prepilin-type N-terminal cleavage/methylation domain-containing protein
MXAN_RS12820	1155.4	1683	-0.54264	downregulated	2.7306e-05	0.0004685	hypothetical protein
MXAN_RS03715	811.689	1182.53	-0.54288	downregulated	0.00029935	0.0036934	iron ABC transporter substrate-binding protein
MXAN_RS06540	416.638	607.202	-0.54338	downregulated	0.00039009	0.0046102	hypothetical protein
MXAN_RS03090	308.051	449.287	-0.54447	downregulated	0.0014215	0.013675	hypothetical protein
MXAN_RS05355	316.679	461.989	-0.54484	downregulated	0.00081384	0.0086008	acyl-CoA carboxylase subunit beta
MXAN_RS28125	1115.83	1628.51	-0.54544	downregulated	4.061e-05	0.00066397	alanine--tRNA ligase
MXAN_RS29490	1410.93	2062.21	-0.54754	downregulated	1.895e-05	0.00034036	4Fe-4S dicluster domain-containing protein
MXAN_RS32005	289.59	423.296	-0.54766	downregulated	0.00094689	0.0098558	VWA domain-containing protein
MXAN_RS04245	387.838	566.98	-0.54785	downregulated	0.00033153	0.0040075	hypothetical protein
MXAN_RS26930	277.925	406.343	-0.548	downregulated	0.0010288	0.010434	4Fe-4S dicluster domain-containing protein
MXAN_RS18190	852.177	1246.47	-0.54863	downregulated	6.6548e-05	0.0010089	hypothetical protein
MXAN_RS29520	455.996	667.697	-0.55017	downregulated	0.00014678	0.0019821	SCO family protein
MXAN_RS28465	1218.95	1784.93	-0.55023	downregulated	0.00046135	0.0052773	DEAD/DEAH box helicase
MXAN_RS32610	376.465	551.743	-0.55148	downregulated	0.0007969	0.0084585	HAMP domain-containing protein
MXAN_RS24385	995.199	1458.75	-0.55167	downregulated	0.00030393	0.0037374	hydroxymethylglutaryl-CoA reductase%2C degradative
MXAN_RS15590	966.08	1416.2	-0.55181	downregulated	0.00039129	0.0046169	3-deoxy-7-phosphoheptulonate synthase
MXAN_RS31400	2417.22	3546.23	-0.55294	downregulated	0.0001065	0.0015138	aldo/keto reductase
MXAN_RS14585	834.364	1225.97	-0.55517	downregulated	9.5376e-05	0.0013793	HslU--HslV peptidase proteolytic subunit
MXAN_RS18200	449.637	661.197	-0.55632	downregulated	0.00011818	0.0016478	aminotransferase
MXAN_RS12810	171.152	251.809	-0.55705	downregulated	0.0032806	0.027	rod shape-determining protein RodA
MXAN_RS32720	210.93	310.435	-0.55753	downregulated	0.0017095	0.01586	hypothetical protein
MXAN_RS10570	233.705	343.962	-0.55756	downregulated	0.0021985	0.019479	glucose dehydrogenase
MXAN_RS11205	243.229	358.141	-0.55821	downregulated	0.0015897	0.015	glutathione-disulfide reductase
MXAN_RS30015	151.122	222.728	-0.55957	downregulated	0.0056901	0.041575	sodium:solute symporter
MXAN_RS28490	864.029	1273.46	-0.55961	downregulated	4.2595e-05	0.00069023	hypothetical protein
MXAN_RS02015	951.307	1402.64	-0.56017	downregulated	1.7793e-05	0.00032116	metallophosphoesterase
MXAN_RS29980	149.11	219.865	-0.56024	downregulated	0.0059646	0.043192	serine/threonine protein kinase
MXAN_RS26610	1466.02	2163.34	-0.56136	downregulated	4.6281e-05	0.00073525	DUF1592 domain-containing protein
MXAN_RS19610	1347.08	1991.69	-0.56416	downregulated	6.5921e-06	0.00013656	hypothetical protein
MXAN_RS28875	1246.36	1843.21	-0.5645	downregulated	7.1387e-06	0.00014581	transglutaminase domain-containing protein
MXAN_RS10040	883.726	1308.78	-0.56655	downregulated	0.00031912	0.0038935	DUF503 domain-containing protein
MXAN_RS18325	3590.16	5319.12	-0.56714	downregulated	0.00012305	0.0017091	IMP dehydrogenase
MXAN_RS09775	5778.73	8565.02	-0.5677	downregulated	0.00054577	0.0060574	S9 family peptidase
MXAN_RS07165	589.406	873.602	-0.56771	downregulated	8.4928e-05	0.0012411	30S ribosomal protein S12 methylthiotransferase RimO
MXAN_RS31585	879.619	1304.13	-0.56813	downregulated	1.9711e-05	0.00035142	hypothetical protein
MXAN_RS04630	765.234	1135.73	-0.56965	downregulated	3.0543e-05	0.00051083	VWA domain-containing protein
MXAN_RS15030	594.178	882.367	-0.57048	downregulated	5.182e-05	0.00081263	glycine--tRNA ligase subunit beta
MXAN_RS24935	1408.16	2096.96	-0.57449	downregulated	7.862e-06	0.00015925	metallophosphoesterase
MXAN_RS15360	3956.56	5892.52	-0.57464	downregulated	4.5412e-05	0.00072302	DUF808 domain-containing protein
MXAN_RS12730	1083.81	1615.2	-0.57561	downregulated	4.4451e-06	9.5334e-05	excinuclease ABC subunit UvrB
MXAN_RS26950	402.409	599.843	-0.57592	downregulated	0.00019623	0.0025326	hypothetical protein
MXAN_RS25290	13964.9	20820.7	-0.57621	downregulated	4.2588e-05	0.00069023	RNA polymerase sigma factor RpoD
MXAN_RS33310	308.489	460.29	-0.57733	downregulated	0.00025646	0.0032133	dihydroneopterin aldolase
MXAN_RS28050	317.307	473.718	-0.57815	downregulated	0.00033441	0.004024	type II secretion system F family protein
MXAN_RS12145	2944.08	4396.17	-0.57843	downregulated	1.9615e-05	0.00035058	general secretion pathway protein GspC
MXAN_RS15080	709.572	1060.84	-0.58018	downregulated	0.00015682	0.0021098	hypothetical protein
MXAN_RS16795	394.393	589.774	-0.58053	downregulated	0.00016758	0.002234	histidine ammonia-lyase
MXAN_RS11735	191.875	287.213	-0.58195	downregulated	0.0024001	0.020985	hypothetical protein
MXAN_RS35805	343.912	515.215	-0.58313	downregulated	0.00022074	0.0028091	tryptophan 2%2C3-dioxygenase
MXAN_RS19260	228.486	342.327	-0.58327	downregulated	0.0012624	0.012323	ferredoxin
MXAN_RS12655	173.908	260.674	-0.58392	downregulated	0.0066854	0.047269	ATP-dependent DNA helicase UvrD
MXAN_RS20100	210.41	315.501	-0.58444	downregulated	0.0016621	0.015558	gliding motility regulatory protein
MXAN_RS34710	222.091	333.049	-0.58459	downregulated	0.0011173	0.011184	hypothetical protein
MXAN_RS23150	794.819	1193.33	-0.58629	downregulated	1.2917e-05	0.00024477	bifunctional diaminohydroxyphosphoribosylaminopyrimidine deaminase/5-amino-6-(5-phosphoribosylamino)uracil reductase RibD
MXAN_RS00995	274.011	411.767	-0.5876	downregulated	0.00049387	0.0055662	alpha/beta hydrolase
MXAN_RS12175	194.933	292.958	-0.58772	downregulated	0.0016567	0.015528	cyclic nucleotide-binding protein
MXAN_RS12870	1052.91	1583.64	-0.58887	downregulated	4.8537e-06	0.00010319	hypothetical protein
MXAN_RS29695	4733.21	7119.65	-0.58899	downregulated	3.187e-07	9.4856e-06	glutathione transferase GstA
MXAN_RS25035	843.889	1270.53	-0.59031	downregulated	7.2368e-06	0.0001474	Cys-rich repeat-containing protein
MXAN_RS25240	184.9	278.469	-0.59077	downregulated	0.0013499	0.013038	membrane protein
MXAN_RS27320	428.261	645.154	-0.59115	downregulated	0.00011153	0.00157	DNA ligase (NAD(+)) LigA
MXAN_RS24375	241.627	364.044	-0.59133	downregulated	0.00096909	0.010009	diphosphomevalonate decarboxylase
MXAN_RS28980	198.48	299.092	-0.59159	downregulated	0.0021695	0.019269	alpha/beta hydrolase
MXAN_RS04495	7167.96	10804.1	-0.59194	downregulated	5.8917e-06	0.00012381	response regulator
MXAN_RS26695	241.868	364.604	-0.59211	downregulated	0.00087962	0.0092424	response regulator
MXAN_RS34065	2919.74	4405.44	-0.59345	downregulated	3.3926e-07	1.0056e-05	hypothetical protein
MXAN_RS15770	795.283	1200.54	-0.59414	downregulated	0.00032191	0.0039122	transcriptional regulator
MXAN_RS22565	280.018	422.716	-0.59417	downregulated	0.0003193	0.0038935	FHA domain-containing protein
MXAN_RS02150	3088.94	4665.74	-0.595	downregulated	0.0027241	0.022991	hypothetical protein
MXAN_RS12160	1692.75	2556.92	-0.59504	downregulated	3.1209e-06	7.134e-05	TldD/PmbA family protein
MXAN_RS30875	175.318	265.286	-0.59757	downregulated	0.0063186	0.045216	long-chain-fatty-acid--CoA ligase
MXAN_RS07415	125.129	189.578	-0.59937	downregulated	0.0049884	0.037308	NAD-dependent epimerase
MXAN_RS15830	479.331	726.225	-0.59939	downregulated	2.5563e-05	0.00044067	thiazole synthase
MXAN_RS26700	591.574	896.538	-0.59981	downregulated	1.6249e-05	0.00029846	RNA polymerase sigma factor
MXAN_RS32925	313.494	475.262	-0.60028	downregulated	0.00019936	0.0025639	hypothetical protein
MXAN_RS04795	1236.57	1876.51	-0.6017	downregulated	2.5479e-05	0.00044027	DEAD/DEAH box helicase
MXAN_RS33940	241.325	366.467	-0.6027	downregulated	0.00049328	0.0055662	alpha/beta hydrolase
MXAN_RS20585	274.43	416.824	-0.603	downregulated	0.00032593	0.0039546	sigma-54-dependent Fis family transcriptional regulator
MXAN_RS19870	1220.77	1854.51	-0.60325	downregulated	6.9781e-05	0.0010513	ZIP family metal transporter
MXAN_RS13590	1360.09	2073.76	-0.60855	downregulated	5.1737e-05	0.00081263	methionine--tRNA ligase
MXAN_RS19620	1333	2032.86	-0.60883	downregulated	2.936e-05	0.00049674	glutathione S-transferase family protein
MXAN_RS11525	555.173	846.778	-0.60905	downregulated	1.6078e-05	0.00029605	glucans biosynthesis glucosyltransferase MdoH
MXAN_RS17145	3772.09	5757.05	-0.60996	downregulated	4.1825e-06	9.0771e-05	NADP-dependent isocitrate dehydrogenase
MXAN_RS20075	247.728	378.157	-0.61023	downregulated	0.00046032	0.0052773	hypothetical protein
MXAN_RS12120	1795.16	2741.06	-0.61062	downregulated	7.6378e-07	2.0782e-05	general secretion pathway protein GspG
MXAN_RS18240	452.181	691.509	-0.61285	downregulated	2.9671e-05	0.00050083	acyl-CoA dehydrogenase
MXAN_RS11020	517.093	790.808	-0.6129	downregulated	2.3587e-05	0.00041017	DUF47 domain-containing protein
MXAN_RS15585	208.289	318.595	-0.61314	downregulated	0.00088708	0.0093073	tetratricopeptide repeat-containing protein
MXAN_RS21205	146.902	224.815	-0.61388	downregulated	0.0033403	0.027368	class I SAM-dependent methyltransferase
MXAN_RS24450	1503.52	2301.55	-0.61426	downregulated	1.4208e-05	0.00026767	hypothetical protein
MXAN_RS14605	160.993	246.458	-0.61435	downregulated	0.0018399	0.016834	molecular chaperone DnaK
MXAN_RS20150	150.291	230.101	-0.61451	downregulated	0.0038795	0.030816	hypothetical protein
MXAN_RS15115	375.102	575.312	-0.61706	downregulated	5.2984e-05	0.00082732	MbtH family protein
MXAN_RS04125	473.946	726.946	-0.61712	downregulated	0.0012025	0.011849	CHAD domain-containing protein
MXAN_RS09815	2276.58	3495.32	-0.61856	downregulated	2.9662e-07	8.9749e-06	monothiol glutaredoxin%2C Grx4 family
MXAN_RS22475	146.288	224.829	-0.62002	downregulated	0.0023325	0.020468	rhomboid family intramembrane serine protease
MXAN_RS32055	3394.11	5221.66	-0.62148	downregulated	4.3555e-05	0.00069956	hypothetical protein
MXAN_RS12580	500.19	769.882	-0.62216	downregulated	7.9683e-05	0.0011907	hypothetical protein
MXAN_RS21655	170.706	262.875	-0.62287	downregulated	0.0017657	0.016298	nicotinate-nucleotide diphosphorylase (carboxylating)
MXAN_RS20820	189.565	292.167	-0.6241	downregulated	0.0047151	0.035885	KR domain-containing protein
MXAN_RS11440	1389.92	2142.84	-0.62452	downregulated	0.00052704	0.0058854	N-acetyltransferase
MXAN_RS25795	213.477	329.299	-0.62532	downregulated	0.0031549	0.026142	ABC transporter
MXAN_RS00475	255.838	394.663	-0.62539	downregulated	0.00026273	0.0032806	amidohydrolase
MXAN_RS24930	411.234	634.86	-0.62648	downregulated	1.5168e-05	0.00028288	hypothetical protein
MXAN_RS23145	830.238	1282.14	-0.62695	downregulated	1.1226e-06	2.8424e-05	riboflavin synthase
MXAN_RS23370	289.118	446.797	-0.62796	downregulated	0.0001383	0.0018957	type VI secretion system contractile sheath large subunit
MXAN_RS15525	5666.07	8758.3	-0.6283	downregulated	3.375e-06	7.6429e-05	thioredoxin
MXAN_RS02525	958.981	1483.24	-0.62917	downregulated	2.0935e-05	0.00037143	carboxypeptidase regulatory-like domain-containing protein
MXAN_RS20590	114.963	177.83	-0.62932	downregulated	0.0041403	0.032394	hypothetical protein
MXAN_RS34330	2376.15	3676.31	-0.62964	downregulated	3.991e-05	0.00065398	haloacid dehalogenase
MXAN_RS09870	4284.07	6628.4	-0.62968	downregulated	6.8539e-06	0.00014118	cystathionine gamma-synthase
MXAN_RS28285	1341.76	2076.24	-0.62985	downregulated	5.9372e-05	0.00091338	peptidase M3
MXAN_RS05195	1658.9	2568.12	-0.63049	downregulated	4.0745e-06	8.8957e-05	NADH-quinone oxidoreductase subunit L
MXAN_RS23160	719.594	1114.9	-0.63165	downregulated	8.0979e-05	0.0012002	serine hydroxymethyltransferase
MXAN_RS16740	715.648	1109.02	-0.63196	downregulated	4.2969e-06	9.2975e-05	methyl-accepting chemotaxis protein
MXAN_RS13510	380.613	590.364	-0.63328	downregulated	0.00013938	0.0019033	Rieske (2Fe-2S) protein
MXAN_RS23585	1504.46	2337.19	-0.63553	downregulated	1.7088e-06	4.1124e-05	signal recognition particle protein
MXAN_RS32660	526.411	817.911	-0.63575	downregulated	1.2122e-05	0.00023447	DUF1684 domain-containing protein
MXAN_RS36180	4004.64	6223.4	-0.63603	downregulated	1.1748e-06	2.954e-05	insulinase family protein
MXAN_RS12360	1379.27	2145.53	-0.63743	downregulated	1.7667e-05	0.00031968	RIP metalloprotease RseP
MXAN_RS18010	454.646	708.591	-0.64021	downregulated	0.00013247	0.0018226	insulinase family protein
MXAN_RS11750	578.205	901.509	-0.64076	downregulated	3.4902e-06	7.8068e-05	ABC transporter permease
MXAN_RS28860	412.555	643.321	-0.64095	downregulated	2.0739e-05	0.00036885	HD domain-containing protein
MXAN_RS02165	300.282	468.437	-0.64153	downregulated	0.00018597	0.0024303	NAD(P)/FAD-dependent oxidoreductase
MXAN_RS32245	309.66	483.642	-0.64325	downregulated	6.1076e-05	0.00092785	methyltransferase domain-containing protein
MXAN_RS04195	190.605	297.951	-0.64449	downregulated	0.00033424	0.004024	hypothetical protein
MXAN_RS24700	118.689	185.667	-0.64553	downregulated	0.0063787	0.045557	replicative DNA helicase
MXAN_RS11795	175.612	274.925	-0.64665	downregulated	0.00038553	0.0045638	hypothetical protein
MXAN_RS05615	1494.58	2341.52	-0.64771	downregulated	3.0142e-07	9.0826e-06	hypothetical protein
MXAN_RS06995	6173.9	9678.77	-0.64864	downregulated	8.2828e-05	0.0012153	NAD(P)/FAD-dependent oxidoreductase
MXAN_RS11550	3176.82	4980.48	-0.6487	downregulated	3.7039e-06	8.166e-05	excinuclease ABC subunit A
MXAN_RS01925	466.126	730.853	-0.64886	downregulated	1.1231e-05	0.00021957	glutamate-1-semialdehyde 2%2C1-aminomutase
MXAN_RS09770	7407.57	11616.2	-0.64906	downregulated	1.566e-05	0.00029044	ATP-dependent Clp protease ATP-binding subunit ClpX
MXAN_RS11745	211.318	331.4	-0.64916	downregulated	0.00035169	0.0041904	ABC transporter permease
MXAN_RS12035	381.756	599.496	-0.6511	downregulated	2.3625e-05	0.00041017	MBL fold hydrolase
MXAN_RS06965	502.636	789.419	-0.65128	downregulated	4.3701e-06	9.4003e-05	alpha/beta hydrolase
MXAN_RS32860	1672.24	2629.28	-0.65289	downregulated	8.0465e-06	0.00016253	potassium transporter
MXAN_RS11780	228.928	359.978	-0.65301	downregulated	0.00030846	0.0037803	hypothetical protein
MXAN_RS12380	4165.43	6550.83	-0.65321	downregulated	6.4182e-08	2.2719e-06	hypothetical protein
MXAN_RS33305	165.082	259.799	-0.65422	downregulated	0.00044067	0.0051084	NAD(P)-dependent oxidoreductase
MXAN_RS11530	654.358	1029.99	-0.65448	downregulated	1.7647e-05	0.00031968	hypothetical protein
MXAN_RS17900	260.823	410.661	-0.65488	downregulated	0.00011783	0.0016474	hypothetical protein
MXAN_RS28295	141.234	222.514	-0.65581	downregulated	0.0018214	0.016707	KR domain-containing protein
MXAN_RS18230	143.588	226.399	-0.65693	downregulated	0.0011999	0.01184	YtxH domain-containing protein
MXAN_RS20580	235.085	370.83	-0.65758	downregulated	0.00024944	0.003136	hypothetical protein
MXAN_RS17180	701.444	1107.41	-0.65879	downregulated	1.2917e-05	0.00024477	23S rRNA (adenine(2503)-C(2))-methyltransferase RlmN
MXAN_RS19970	682.179	1077.39	-0.65931	downregulated	1.6959e-06	4.0948e-05	lipoprotein
MXAN_RS34480	232.136	366.706	-0.65966	downregulated	0.00030011	0.0036966	hypothetical protein
MXAN_RS34720	3197.75	5052.96	-0.66007	downregulated	0.0011959	0.011833	hypothetical protein
MXAN_RS29500	144.698	228.679	-0.66028	downregulated	0.0010476	0.010608	DUF3341 domain-containing protein
MXAN_RS28325	2698.9	4265.81	-0.66045	downregulated	4.524e-05	0.00072187	DNA polymerase III subunit alpha
MXAN_RS04085	145.877	230.578	-0.66051	downregulated	0.0018818	0.017131	ketoacyl-ACP synthase III
MXAN_RS35810	1298.23	2052.18	-0.66061	downregulated	3.216e-06	7.3057e-05	Vegetative protein
MXAN_RS28130	207.556	328.43	-0.66208	downregulated	0.00033195	0.0040075	hypothetical protein
MXAN_RS29670	175.112	277.583	-0.66464	downregulated	0.00047757	0.0054244	hypothetical protein
MXAN_RS29230	323.893	514.063	-0.66643	downregulated	1.5846e-05	0.00029253	ATP-dependent Clp protease adaptor ClpS
MXAN_RS28155	6552.99	10406.6	-0.66727	downregulated	4.5483e-06	9.6977e-05	PDZ domain-containing protein
MXAN_RS14740	3699.45	5876.64	-0.66768	downregulated	1.5693e-05	0.00029044	glycine dehydrogenase (aminomethyl-transferring)
MXAN_RS04145	2431.13	3864.52	-0.66866	downregulated	2.2399e-06	5.2183e-05	KR domain-containing protein
MXAN_RS11105	527.401	838.605	-0.66909	downregulated	3.7004e-06	8.166e-05	asparagine--tRNA ligase
MXAN_RS16265	142.703	226.94	-0.6693	downregulated	0.0020716	0.018603	RNA polymerase factor sigma-32
MXAN_RS06175	2009.78	3196.21	-0.66933	downregulated	9.9721e-06	0.0001976	hypothetical protein
MXAN_RS14060	535.41	851.732	-0.66976	downregulated	1.0852e-05	0.00021363	hypothetical protein
MXAN_RS28300	640.862	1019.83	-0.67024	downregulated	2.0371e-06	4.768e-05	U32 family peptidase
MXAN_RS22785	2295.79	3654.37	-0.67063	downregulated	1.313e-07	4.3718e-06	protein translocase subunit SecD
MXAN_RS18600	138.424	220.415	-0.67113	downregulated	0.00090671	0.0094677	hypothetical protein
MXAN_RS15015	109.395	174.201	-0.67121	downregulated	0.0033547	0.027424	PAS domain-containing sensor histidine kinase
MXAN_RS04135	3396.88	5411.29	-0.67176	downregulated	1.0487e-08	4.2961e-07	YdiU family protein
MXAN_RS29515	332.585	531.402	-0.67608	downregulated	8.9671e-06	0.00017915	hypothetical protein
MXAN_RS23165	210.672	336.751	-0.67668	downregulated	0.00018388	0.0024073	ribose 5-phosphate isomerase B
MXAN_RS18205	93.1726	148.947	-0.67683	downregulated	0.0049356	0.037066	class I SAM-dependent methyltransferase
MXAN_RS20370	152.166	243.522	-0.67841	downregulated	0.00059538	0.0065384	sigma-54-dependent Fis family transcriptional regulator
MXAN_RS27250	309.628	495.85	-0.67937	downregulated	2.9125e-05	0.00049506	hypothetical protein
MXAN_RS19745	118.158	189.262	-0.67967	downregulated	0.0020494	0.018471	hypothetical protein
MXAN_RS05350	269.59	431.95	-0.6801	downregulated	4.4501e-05	0.0007132	hypothetical protein
MXAN_RS15760	222.582	356.663	-0.68023	downregulated	9.7843e-05	0.0014072	cytochrome C biogenesis protein CcmE
MXAN_RS31555	173.276	277.748	-0.68071	downregulated	0.0004355	0.0050568	hypothetical protein
MXAN_RS17165	1980.91	3180.72	-0.68319	downregulated	3.8678e-07	1.1327e-05	succinyl-CoA ligase subunit beta
MXAN_RS11195	147.992	237.756	-0.68397	downregulated	0.00076408	0.0081801	EF-hand domain-containing protein
MXAN_RS09615	482.796	776.401	-0.68539	downregulated	2.0361e-06	4.768e-05	hypothetical protein
MXAN_RS21280	162.742	261.799	-0.68588	downregulated	0.00033586	0.0040311	3-keto-5-aminohexanoate cleavage protein
MXAN_RS28035	1073.1	1729.48	-0.68855	downregulated	1.2727e-05	0.00024423	prepilin-type cleavage/methylation domain-containing protein
MXAN_RS26750	959.902	1548.1	-0.68954	downregulated	1.4596e-07	4.816e-06	serine/threonine protein kinase
MXAN_RS18435	721.287	1163.78	-0.69017	downregulated	3.5547e-07	1.0494e-05	3-hydroxybutyryl-CoA dehydrogenase
MXAN_RS14595	809.666	1307.72	-0.69165	downregulated	0.0001191	0.0016574	acetylornithine transaminase
MXAN_RS07420	670.638	1083.84	-0.69255	downregulated	3.4038e-06	7.6536e-05	AMP-dependent synthetase
MXAN_RS26955	571.136	923.835	-0.6938	downregulated	8.4343e-07	2.2365e-05	cytochrome-c peroxidase
MXAN_RS18210	547.565	886.057	-0.69437	downregulated	9.7151e-07	2.5121e-05	hydroxymethylglutaryl-CoA lyase
MXAN_RS11625	140.048	226.791	-0.69544	downregulated	0.0010131	0.010289	peptidylprolyl isomerase
MXAN_RS05495	1807.3	2929.2	-0.69667	downregulated	3.0436e-05	0.00051021	insulinase family protein
MXAN_RS17050	6632.65	10763.8	-0.69853	downregulated	5.8647e-08	2.0861e-06	citrate synthase
MXAN_RS14185	374.879	609.31	-0.70075	downregulated	6.3463e-06	0.00013222	ferredoxin
MXAN_RS12365	191.953	312.341	-0.70236	downregulated	0.00018041	0.0023704	septal ring lytic transglycosylase RlpA family protein
MXAN_RS22140	1103.67	1799.21	-0.70505	downregulated	4.0472e-08	1.5057e-06	thiamine pyrophosphate-dependent dehydrogenase E1 component subunit alpha
MXAN_RS06615	93.5227	152.514	-0.70555	downregulated	0.0032771	0.027	hypothetical protein
MXAN_RS35475	103.393	168.617	-0.70561	downregulated	0.0024852	0.021471	hypothetical protein
MXAN_RS12850	367.953	600.974	-0.70778	downregulated	2.008e-06	4.754e-05	hydroxymethylbilane synthase
MXAN_RS20605	100.067	163.471	-0.70806	downregulated	0.0043215	0.033488	hybrid sensor histidine kinase/response regulator
MXAN_RS28950	94.2678	154.074	-0.70878	downregulated	0.0041725	0.032585	tRNAHis-5'-guanylyltransferase
MXAN_RS11485	1003.29	1641.87	-0.71061	downregulated	4.1956e-08	1.553e-06	hypothetical protein
MXAN_RS21965	160.157	262.202	-0.71119	downregulated	0.0034576	0.028077	KR domain-containing protein
MXAN_RS16560	88.6574	145.16	-0.71133	downregulated	0.0051301	0.038094	sigma-54-dependent Fis family transcriptional regulator
MXAN_RS00490	232.472	381.112	-0.71316	downregulated	4.1902e-05	0.00068203	type II toxin-antitoxin system HipA family toxin
MXAN_RS21290	197.638	324.045	-0.71333	downregulated	5.9727e-05	0.00091586	hypothetical protein
MXAN_RS27260	108.533	178.035	-0.71403	downregulated	0.0066898	0.047269	phospholipid carrier-dependent glycosyltransferase
MXAN_RS01485	9326.76	15332.7	-0.71716	downregulated	6.3764e-07	1.8022e-05	aldo/keto reductase
MXAN_RS12150	748.207	1230.58	-0.71783	downregulated	1.6627e-07	5.437e-06	sigma-54-dependent Fis family transcriptional regulator
MXAN_RS08690	104.983	172.68	-0.71795	downregulated	0.0020518	0.018471	hypothetical protein
MXAN_RS07640	925.373	1522.72	-0.71855	downregulated	0.00010822	0.0015353	serine acetyltransferase
MXAN_RS24500	243.939	401.955	-0.72051	downregulated	8.0931e-05	0.0012002	DUF4215 domain-containing protein
MXAN_RS25260	155.171	255.711	-0.72066	downregulated	0.00061596	0.0067542	asparaginase
MXAN_RS30760	743.601	1225.95	-0.7213	downregulated	1.8744e-07	6.0479e-06	hypothetical protein
MXAN_RS13505	2964.95	4895.48	-0.72344	downregulated	4.6602e-07	1.3432e-05	homogentisate 1%2C2-dioxygenase
MXAN_RS01910	725.949	1199.25	-0.72419	downregulated	4.4865e-08	1.6433e-06	aldo/keto reductase
MXAN_RS34175	2294.65	3791.22	-0.72439	downregulated	2.2267e-07	7.0906e-06	peptide-methionine (S)-S-oxide reductase MsrA
MXAN_RS29235	15059.6	24972.4	-0.72966	downregulated	5.3194e-06	0.00011276	ATP-dependent Clp protease ATP-binding subunit ClpA
MXAN_RS10925	440.078	731.259	-0.73262	downregulated	1.181e-06	2.9595e-05	methylmalonyl-CoA mutase
MXAN_RS13500	8152.18	13550.3	-0.73307	downregulated	1.2032e-08	4.8744e-07	4-hydroxyphenylpyruvate dioxygenase
MXAN_RS08050	136.286	227.34	-0.73822	downregulated	0.0012115	0.011922	WD40 repeat domain-containing protein
MXAN_RS01550	946.046	1579.8	-0.73976	downregulated	8.0652e-09	3.4393e-07	N-acetyltransferase
MXAN_RS20185	331.933	554.367	-0.73995	downregulated	3.5132e-06	7.8104e-05	hypothetical protein
MXAN_RS29995	139.171	232.465	-0.74015	downregulated	0.00056211	0.0062199	L-serine ammonia-lyase
MXAN_RS01905	413.825	692.114	-0.74199	downregulated	4.4588e-06	9.5348e-05	ribonuclease E inhibitor RraA
MXAN_RS28855	288.169	482.063	-0.74231	downregulated	8.9539e-06	0.00017915	NUDIX domain-containing protein
MXAN_RS34180	925.945	1549.02	-0.74236	downregulated	3.7067e-06	8.166e-05	hemagglutinin
MXAN_RS21295	88.6084	148.436	-0.74432	downregulated	0.0030032	0.025114	hypothetical protein
MXAN_RS35765	266.921	447.243	-0.74465	downregulated	7.0435e-06	0.00014427	hypothetical protein
MXAN_RS34325	5324.64	8932.76	-0.74642	downregulated	1.2613e-05	0.00024288	glutathione peroxidase
MXAN_RS19710	2669.51	4483.19	-0.74795	downregulated	2.1955e-10	1.3231e-08	ATP-dependent Clp protease ATP-binding subunit ClpX
MXAN_RS28250	360.722	606.229	-0.74898	downregulated	1.5659e-06	3.8189e-05	hypothetical protein
MXAN_RS19920	978.928	1645.63	-0.74937	downregulated	2.0204e-06	4.7678e-05	ATP-grasp domain-containing protein
MXAN_RS11785	90.5097	152.196	-0.74979	downregulated	0.0018089	0.016627	hypothetical protein
MXAN_RS17155	4826.99	8136.86	-0.75335	downregulated	3.9789e-07	1.1606e-05	succinate dehydrogenase flavoprotein subunit
MXAN_RS10770	230.062	388.294	-0.75513	downregulated	3.0419e-05	0.00051021	ferritin
MXAN_RS28020	250.01	422.022	-0.75533	downregulated	7.5262e-06	0.00015287	ABC transporter permease
MXAN_RS24440	2290.97	3877.7	-0.75924	downregulated	2.5674e-10	1.5345e-08	efflux RND transporter periplasmic adaptor subunit
MXAN_RS12155	225.477	381.686	-0.75941	downregulated	1.2873e-05	0.00024477	chromosome partitioning protein ParB
MXAN_RS22145	1589.74	2693.13	-0.76049	downregulated	1.1295e-06	2.8499e-05	3-methyl-2-oxobutanoate dehydrogenase
MXAN_RS17170	1239.16	2099.38	-0.7606	downregulated	1.5084e-06	3.716e-05	succinate--CoA ligase subunit alpha
MXAN_RS17320	6014.52	10194.6	-0.76128	downregulated	1.9089e-06	4.5341e-05	hypothetical protein
MXAN_RS28210	1275.88	2166.12	-0.76361	downregulated	1.0896e-09	5.7162e-08	hypothetical protein
MXAN_RS22480	145.354	246.896	-0.76433	downregulated	0.00013676	0.001878	TIGR00730 family Rossman fold protein
MXAN_RS18390	1569.09	2665.59	-0.76452	downregulated	3.456e-09	1.585e-07	CoA transferase subunit A
MXAN_RS07635	2266.54	3851.1	-0.76478	downregulated	6.7377e-06	0.00013918	cysteine synthase A
MXAN_RS26605	683.028	1161.43	-0.76588	downregulated	1.7791e-06	4.2534e-05	DUF1552 domain-containing protein
MXAN_RS12125	5417.89	9219.68	-0.76698	downregulated	2.6753e-11	2.0321e-09	type II secretion system protein GspG
MXAN_RS09225	117.104	199.435	-0.76813	downregulated	0.00042866	0.0049933	hypothetical protein
MXAN_RS31960	1556.62	2652.24	-0.7688	downregulated	2.899e-07	8.845e-06	DsbA family oxidoreductase
MXAN_RS09780	20117.6	34372.7	-0.7728	downregulated	9.2e-08	3.1374e-06	Lon protease 1
MXAN_RS06100	191.212	327.066	-0.77441	downregulated	7.2953e-05	0.0010946	hypothetical protein
MXAN_RS27255	126.188	216.099	-0.77612	downregulated	0.00021736	0.0027758	hypothetical protein
MXAN_RS15455	179.681	308.156	-0.77822	downregulated	7.1435e-05	0.001074	hypothetical protein
MXAN_RS18385	1299.15	2228.49	-0.7785	downregulated	4.2749e-10	2.4165e-08	CoA transferase subunit B
MXAN_RS19545	81.4916	139.829	-0.77894	downregulated	0.0022548	0.019906	sigma-54-dependent Fis family transcriptional regulator
MXAN_RS22430	384.152	661.515	-0.78409	downregulated	8.5025e-07	2.2464e-05	O-antigen biosynthesis protein RfbC
MXAN_RS35690	251.216	432.646	-0.78426	downregulated	2.9002e-06	6.6504e-05	hypothetical protein
MXAN_RS12015	1720.5	2974.8	-0.78996	downregulated	1.8847e-09	9.2859e-08	type IIA DNA topoisomerase subunit B
MXAN_RS29495	430.033	743.978	-0.79081	downregulated	1.136e-07	3.8172e-06	NrfD family oxidoreductase membrane subunit
MXAN_RS22340	167.431	290.078	-0.79288	downregulated	9.8968e-05	0.0014206	B12-binding domain-containing radical SAM protein
MXAN_RS02635	408.906	710.22	-0.7965	downregulated	1.9605e-07	6.2979e-06	peptidase M20
MXAN_RS03170	747.367	1299.66	-0.79825	downregulated	1.1707e-05	0.00022813	organic hydroperoxide resistance protein
MXAN_RS17150	3247.75	5655.43	-0.80019	downregulated	3.85e-07	1.132e-05	malate dehydrogenase
MXAN_RS29510	494.348	861.123	-0.80069	downregulated	1.6589e-08	6.5744e-07	hypothetical protein
MXAN_RS15130	289.494	506.295	-0.80645	downregulated	8.2974e-07	2.2082e-05	2-dehydropantoate 2-reductase
MXAN_RS18180	1035.91	1811.88	-0.80659	downregulated	7.6746e-08	2.6649e-06	hypothetical protein
MXAN_RS18445	208.183	364.809	-0.80929	downregulated	6.0992e-06	0.0001278	hypothetical protein
MXAN_RS34105	76.8821	134.828	-0.8104	downregulated	0.0028852	0.024182	hypothetical protein
MXAN_RS16410	1731.57	3036.72	-0.81044	downregulated	2.5912e-10	1.5362e-08	oxidoreductase
MXAN_RS35665	133.492	234.389	-0.81215	downregulated	0.00014458	0.0019561	serine/threonine protein kinase
MXAN_RS18395	5100	8958.61	-0.81278	downregulated	2.1196e-09	1.0236e-07	acetyl-CoA C-acetyltransferase
MXAN_RS12735	476.464	837.804	-0.81424	downregulated	1.7057e-08	6.6871e-07	UvrABC system protein C
MXAN_RS15135	364.571	641.112	-0.81438	downregulated	2.8867e-07	8.8446e-06	monooxygenase
MXAN_RS04615	371.106	653.718	-0.81684	downregulated	2.869e-07	8.8272e-06	nuclease SbcCD subunit C
MXAN_RS05185	903.554	1593.6	-0.81861	downregulated	5.6206e-10	3.0928e-08	NADH-quinone oxidoreductase subunit N
MXAN_RS00715	83.7212	147.844	-0.82042	downregulated	0.00078315	0.0083247	scramblase
MXAN_RS18450	1585.25	2809.25	-0.82547	downregulated	7.3077e-09	3.1346e-07	iron-sulfur cluster carrier protein ApbC
MXAN_RS14590	1655.52	2935.77	-0.82645	downregulated	4.6858e-08	1.6915e-06	ATP-dependent protease ATPase subunit HslU
MXAN_RS17375	1376.45	2441.12	-0.82659	downregulated	2.8788e-11	2.1421e-09	cold-shock protein
MXAN_RS29505	125.387	222.388	-0.82669	downregulated	7.479e-05	0.0011199	cytochrome c
MXAN_RS19565	1475.21	2624.98	-0.83138	downregulated	1.9628e-11	1.5226e-09	hypothetical protein
MXAN_RS29280	6577.31	11730.6	-0.83471	downregulated	4.3384e-10	2.4335e-08	2-oxoglutarate dehydrogenase E1 component
MXAN_RS03075	217.207	387.495	-0.8351	downregulated	3.2065e-06	7.3057e-05	XRE family transcriptional regulator
MXAN_RS11290	184.969	330.371	-0.83681	downregulated	1.7339e-05	0.00031572	sulfate adenylyltransferase
MXAN_RS06620	223.32	401.225	-0.8453	downregulated	2.4586e-06	5.7096e-05	prepilin-type cleavage/methylation domain-containing protein
MXAN_RS19805	884.638	1590.71	-0.84651	downregulated	5.9158e-05	0.00091201	glycosyl hydrolase
MXAN_RS06610	1016.29	1827.56	-0.84661	downregulated	1.3276e-10	8.2745e-09	hypothetical protein
MXAN_RS05190	1190.04	2143.62	-0.84904	downregulated	1.9977e-11	1.5334e-09	NADH:ubiquinone oxidoreductase subunit M
MXAN_RS15745	128.206	230.969	-0.84923	downregulated	6.9208e-05	0.0010449	hypothetical protein
MXAN_RS30450	115.889	209.037	-0.85102	downregulated	0.00024877	0.003133	hypothetical protein
MXAN_RS04190	2587.57	4670.79	-0.85207	downregulated	1.3443e-10	8.3074e-09	glutathione S-transferase
MXAN_RS20835	73.8055	133.362	-0.85355	downregulated	0.00097231	0.010014	patatin
MXAN_RS17325	1695.69	3065.43	-0.85421	downregulated	7.2675e-08	2.5453e-06	DNA repair ATPase
MXAN_RS12385	3252.7	5880.26	-0.85424	downregulated	4.0132e-13	4.1217e-11	hypothetical protein
MXAN_RS13200	70.113	126.996	-0.85703	downregulated	0.001235	0.012104	ferredoxin
MXAN_RS23380	71.2366	129.428	-0.86146	downregulated	0.0024309	0.021169	type VI secretion system baseplate subunit TssE
MXAN_RS23305	690.688	1255.56	-0.86222	downregulated	4.0933e-10	2.3319e-08	HlyC/CorC family transporter
MXAN_RS18175	421.378	766.788	-0.86371	downregulated	1.0445e-06	2.6817e-05	NAD(P)-dependent oxidoreductase
MXAN_RS23515	59.6198	108.578	-0.86487	downregulated	0.0060816	0.043995	pirin family protein
MXAN_RS15365	2200.73	4011.53	-0.86617	downregulated	1.1216e-08	4.5692e-07	NADP-dependent oxidoreductase
MXAN_RS20470	675.557	1234	-0.86919	downregulated	6.7021e-07	1.8725e-05	hypothetical protein
MXAN_RS29525	824.275	1509.35	-0.87273	downregulated	7.2952e-08	2.5453e-06	cytochrome c oxidase subunit II
MXAN_RS12280	221.33	406.063	-0.87551	downregulated	6.5306e-07	1.8386e-05	hypothetical protein
MXAN_RS03535	104.845	192.811	-0.87893	downregulated	8.0106e-05	0.0011945	response regulator
MXAN_RS32045	99.0389	182.167	-0.87919	downregulated	0.00015517	0.0020915	response regulator
MXAN_RS22780	1187.5	2184.47	-0.87936	downregulated	3.8417e-09	1.74e-07	protein translocase subunit SecF
MXAN_RS03355	229.694	424.299	-0.88537	downregulated	8.6719e-07	2.2829e-05	hypothetical protein
MXAN_RS36435	49.0217	91.3487	-0.89796	downregulated	0.0024721	0.02141	TetR family transcriptional regulator
MXAN_RS06095	138.06	257.32	-0.89826	downregulated	2.8789e-05	0.00049049	ABC transporter substrate-binding protein
MXAN_RS01785	655.542	1222.76	-0.89939	downregulated	1.281e-10	8.0529e-09	hypothetical protein
MXAN_RS15325	558.468	1042.53	-0.90054	downregulated	1.5702e-09	8.007e-08	fumarate hydratase
MXAN_RS05570	385.953	721.379	-0.90233	downregulated	3.8306e-09	1.74e-07	cysteine desulfurase
MXAN_RS33815	198.078	370.4	-0.90302	downregulated	9.1794e-07	2.3991e-05	aldehyde dehydrogenase family protein
MXAN_RS19265	175.382	329.267	-0.90875	downregulated	1.8473e-06	4.402e-05	FAD-dependent oxidoreductase
MXAN_RS35695	125.911	236.603	-0.91006	downregulated	3.217e-05	0.00053557	ornithine--oxo-acid transaminase
MXAN_RS25765	59.367	111.802	-0.91322	downregulated	0.0011302	0.011274	cold-shock protein
MXAN_RS10930	53.8965	101.545	-0.91385	downregulated	0.0028099	0.023669	methylmalonyl Co-A mutase-associated GTPase MeaB
MXAN_RS18185	2254.86	4254.83	-0.91606	downregulated	3.2913e-14	4e-12	aminotransferase class II
MXAN_RS36165	639.07	1208.71	-0.91943	downregulated	6.1352e-09	2.6789e-07	Bcr/CflA family drug resistance efflux transporter
MXAN_RS12675	160.701	304.209	-0.92069	downregulated	1.7468e-06	4.1899e-05	FHA domain-containing protein
MXAN_RS17160	2928.47	5554.45	-0.9235	downregulated	3.6093e-11	2.6058e-09	succinate dehydrogenase iron-sulfur subunit
MXAN_RS12900	7356.5	13983.9	-0.92668	downregulated	7.1443e-12	5.988e-10	pyruvate dehydrogenase (acetyl-transferring) E1 component subunit alpha
MXAN_RS02780	974.681	1856.54	-0.92961	downregulated	1.8421e-09	9.1379e-08	hypothetical protein
MXAN_RS12830	1598.11	3045.66	-0.93038	downregulated	2.5016e-09	1.1845e-07	thioredoxin
MXAN_RS36170	197.833	377.263	-0.93129	downregulated	1.6169e-07	5.311e-06	alpha/beta hydrolase
MXAN_RS12140	5211.5	9979.18	-0.93722	downregulated	9.8935e-10	5.2659e-08	type II secretion system protein GspD
MXAN_RS29540	275.343	528.753	-0.94136	downregulated	1.0484e-08	4.2961e-07	cytochrome-c oxidase
MXAN_RS10950	179.915	345.793	-0.9426	downregulated	8.2027e-07	2.199e-05	DsbA family oxidoreductase
MXAN_RS00055	159.206	306.089	-0.94305	downregulated	4.3692e-06	9.4003e-05	MFS transporter
MXAN_RS12130	1818.56	3502.75	-0.94569	downregulated	4.6793e-15	6.438e-13	type II secretion system protein GspF
MXAN_RS30105	106.58	205.556	-0.94759	downregulated	6.0706e-05	0.00092449	RNA polymerase sigma-C factor
MXAN_RS02630	64.4486	124.881	-0.95433	downregulated	0.0009773	0.010051	carbohydrate-binding protein
MXAN_RS13215	1100.55	2132.62	-0.9544	downregulated	1.7603e-09	8.7921e-08	ferredoxin
MXAN_RS12425	770.354	1495.61	-0.95714	downregulated	3.8208e-11	2.705e-09	acetate--CoA ligase
MXAN_RS36830	48.0701	93.4423	-0.95894	downregulated	0.001667	0.015584	sensor histidine kinase
MXAN_RS26705	999.294	1947.42	-0.96258	downregulated	2.4701e-13	2.6488e-11	CHAT domain-containing protein
MXAN_RS16555	77.0904	150.836	-0.96836	downregulated	0.0001884	0.0024532	lipoprotein
MXAN_RS14920	14744.5	28881.4	-0.96996	downregulated	2.7098e-08	1.0238e-06	DNA-directed RNA polymerase subunit beta'
MXAN_RS11280	159.494	312.456	-0.97015	downregulated	6.31e-07	1.7904e-05	assimilatory sulfite reductase (NADPH) hemoprotein subunit
MXAN_RS12905	5295.83	10410.2	-0.97507	downregulated	4.6431e-11	3.1941e-09	pyruvate dehydrogenase complex E1 component subunit beta
MXAN_RS12910	4208.31	8277.4	-0.97594	downregulated	4.7972e-11	3.2693e-09	pyruvate dehydrogenase complex dihydrolipoamide acetyltransferase
MXAN_RS26755	4910.65	9695.26	-0.98136	downregulated	5.3268e-12	4.5698e-10	hypothetical protein
MXAN_RS12110	440.558	870.72	-0.98288	downregulated	5.5057e-11	3.6833e-09	prepilin-type N-terminal cleavage/methylation domain-containing protein
MXAN_RS29985	140.492	278.44	-0.98688	downregulated	7.2976e-07	2.0005e-05	hypothetical protein
MXAN_RS10935	208.15	412.99	-0.98849	downregulated	4.5071e-08	1.6433e-06	methylmalonyl-CoA mutase
MXAN_RS10535	260.741	522.853	-1.0038	downregulated	3.3498e-09	1.546e-07	coenzyme F420-dependent NADP oxidoreductase
MXAN_RS15755	521.233	1050.18	-1.0106	downregulated	1.1622e-12	1.0728e-10	cytochrome c biogenesis protein CcmF
MXAN_RS04140	1889.76	3814.49	-1.0133	downregulated	9.1706e-17	1.5198e-14	glutathione S-transferase
MXAN_RS05580	242.722	490.378	-1.0146	downregulated	2.8569e-09	1.3269e-07	putative Fe-S cluster assembly protein SufT
MXAN_RS18565	374.393	756.784	-1.0153	downregulated	2.912e-11	2.1449e-09	type II secretion system protein GspG
MXAN_RS19935	493.438	1003.49	-1.0241	downregulated	7.1068e-13	6.8187e-11	porphobilinogen synthase
MXAN_RS06600	5694.35	11583.9	-1.0245	downregulated	9.0514e-12	7.416e-10	aconitate hydratase AcnA
MXAN_RS29990	149.982	306.428	-1.0308	downregulated	2.5196e-07	7.9193e-06	hypothetical protein
MXAN_RS11215	51.2028	104.625	-1.0309	downregulated	0.0010757	0.010809	hypothetical protein
MXAN_RS12135	2640.1	5396.39	-1.0314	downregulated	1.675e-10	1.0264e-08	type II secretion system protein GspE
MXAN_RS10775	4319.57	8841.01	-1.0333	downregulated	2.6893e-09	1.2652e-07	pirin family protein
MXAN_RS33810	325.559	667.439	-1.0357	downregulated	7.8038e-11	5.0808e-09	hypothetical protein
MXAN_RS20515	79.209	162.542	-1.0371	downregulated	1.6309e-05	0.0002988	imidazoleglycerol-phosphate dehydratase
MXAN_RS11285	127.082	261.838	-1.0429	downregulated	9.597e-07	2.4904e-05	assimilatory sulfite reductase (NADPH) flavoprotein subunit
MXAN_RS30190	228.985	472.365	-1.0447	downregulated	1.2827e-09	6.6337e-08	hypothetical protein
MXAN_RS02465	60.9212	125.862	-1.0468	downregulated	0.00041774	0.0048895	hypothetical protein
MXAN_RS20530	144.607	298.849	-1.0473	downregulated	1.2366e-07	4.1364e-06	aspartate aminotransferase
MXAN_RS21770	38.3794	79.5302	-1.0512	downregulated	0.0025815	0.022145	XRE family transcriptional regulator
MXAN_RS16785	34.5963	72.2971	-1.0633	downregulated	0.0040917	0.032186	fatty acid desaturase
MXAN_RS20480	2015.43	4218.4	-1.0656	downregulated	1.8577e-10	1.1288e-08	lipoyl synthase
MXAN_RS10955	719.365	1511.26	-1.071	downregulated	4.1534e-14	4.885e-12	nitronate monooxygenase
MXAN_RS31245	159.494	336.863	-1.0787	downregulated	2.1585e-08	8.284e-07	hypothetical protein
MXAN_RS20485	5862.98	12435.7	-1.0848	downregulated	3.8639e-13	4.0251e-11	dihydrolipoyl dehydrogenase
MXAN_RS10620	1075.51	2287.42	-1.0887	downregulated	6.8714e-15	9.1102e-13	hypothetical protein
MXAN_RS13205	482.791	1026.95	-1.0889	downregulated	3.7401e-14	4.471e-12	NADH-quinone oxidoreductase subunit I
MXAN_RS20830	48.0128	102.352	-1.0921	downregulated	0.00095246	0.009885	arsenic-transporting ATPase
MXAN_RS30275	357.761	764.696	-1.0959	downregulated	8.473e-13	7.9212e-11	terpene synthase metal-binding domain-containing protein
MXAN_RS29530	1119.43	2394.15	-1.0967	downregulated	6.189e-14	7.0516e-12	cytochrome c oxidase subunit I
MXAN_RS15750	46.3334	99.5974	-1.1041	downregulated	0.00020562	0.0026351	thiol:disulfide interchange protein
MXAN_RS10685	1765.42	3795.64	-1.1043	downregulated	8.1465e-17	1.3815e-14	hypothetical protein
MXAN_RS12095	571.33	1232.47	-1.1092	downregulated	8.3355e-12	6.9071e-10	general secretion pathway protein GspL
MXAN_RS17175	1926.15	4181.85	-1.1184	downregulated	8.5377e-20	1.9561e-17	nucleoside-diphosphate kinase
MXAN_RS29285	2184.15	4780.97	-1.1302	downregulated	1.216e-11	9.6378e-10	dihydrolipoyllysine-residue succinyltransferase
MXAN_RS20475	1815.72	3984.13	-1.1337	downregulated	6.8092e-11	4.5139e-09	2-oxo acid dehydrogenase subunit E2
MXAN_RS22025	316.427	695.667	-1.1365	downregulated	4.252e-13	4.3063e-11	hypothetical protein
MXAN_RS16775	315.042	694.001	-1.1394	downregulated	2.9396e-13	3.1067e-11	KR domain-containing protein
MXAN_RS21000	3602.98	7963.08	-1.1441	downregulated	6.1869e-16	9.399e-14	Glu/Leu/Phe/Val dehydrogenase
MXAN_RS20465	313.655	693.895	-1.1455	downregulated	5.0726e-09	2.2554e-07	octanoyltransferase
MXAN_RS20870	43.3686	95.9495	-1.1456	downregulated	0.001726	0.015993	FAD-binding protein
MXAN_RS15415	40.7409	90.4428	-1.1505	downregulated	0.00013085	0.0018037	protein kinase
MXAN_RS12085	150.029	333.245	-1.1513	downregulated	1.2037e-09	6.2694e-08	type II secretion system protein GspN
MXAN_RS04695	12517.8	27863.9	-1.1544	downregulated	1.1544e-17	2.1044e-15	di-heme enzyme
MXAN_RS12100	451.827	1009.87	-1.1603	downregulated	5.5987e-16	8.6863e-14	general secretion pathway protein GspK
MXAN_RS14090	59.7568	135.454	-1.1806	downregulated	1.3228e-05	0.00024989	hypothetical protein
MXAN_RS01780	8202.48	18694.2	-1.1885	downregulated	4.3907e-18	8.4255e-16	DUF4114 domain-containing protein
MXAN_RS22345	22.4962	51.362	-1.191	downregulated	0.0052238	0.038633	cupin-like domain-containing protein
MXAN_RS12680	640.249	1471.56	-1.2006	downregulated	3.8778e-11	2.719e-09	DUF2071 domain-containing protein
MXAN_RS05955	30.9745	71.451	-1.2059	downregulated	0.0016362	0.015356	protein kinase
MXAN_RS11270	1801.83	4173.33	-1.2117	downregulated	3.0604e-21	8.2654e-19	general secretion pathway protein GspC
MXAN_RS00945	696.471	1624.98	-1.2223	downregulated	2.1018e-19	4.6444e-17	fatty acid hydroxylase
MXAN_RS20520	89.0524	207.877	-1.223	downregulated	9.2073e-08	3.1374e-06	1-(5-phosphoribosyl)-5-((5-phosphoribosylamino)methylideneamino)imidazole-4-carboxamide isomerase
MXAN_RS28975	199.975	473.103	-1.2423	downregulated	7.2281e-13	6.8451e-11	hypothetical protein
MXAN_RS09825	880.449	2084.53	-1.2434	downregulated	3.8659e-10	2.2197e-08	peptidase M24 family protein
MXAN_RS13210	650.006	1546.33	-1.2503	downregulated	2.4709e-20	6.2131e-18	NADH dehydrogenase subunit H
MXAN_RS03815	430.419	1036.67	-1.2681	downregulated	1.0684e-15	1.59e-13	hypothetical protein
MXAN_RS29535	240.832	580.124	-1.2683	downregulated	6.5749e-08	2.3162e-06	cytochrome c oxidase subunit 3 family protein
MXAN_RS24445	2295.07	5534.67	-1.27	downregulated	1.153e-17	2.1044e-15	multidrug efflux RND transporter permease subunit
MXAN_RS12105	248.551	599.825	-1.271	downregulated	4.9338e-15	6.6625e-13	prepilin-type N-terminal cleavage/methylation domain-containing protein
MXAN_RS20805	52.6313	128.078	-1.283	downregulated	1.0114e-05	0.00019987	hypothetical protein
MXAN_RS21215	296.156	724.035	-1.2897	downregulated	5.717e-13	5.6336e-11	serine/threonine protein kinase
MXAN_RS30160	89.9789	220.242	-1.2914	downregulated	1.8239e-08	7.1124e-07	NAD(P)-dependent oxidoreductase
MXAN_RS22060	30.22	74.1366	-1.2947	downregulated	0.00028756	0.003554	hypothetical protein
MXAN_RS20875	21.6933	53.5215	-1.3029	downregulated	0.0034026	0.027722	alkaline phosphatase family protein
MXAN_RS05575	87.4714	215.888	-1.3034	downregulated	8.8979e-09	3.7505e-07	SUF system NifU family Fe-S cluster assembly protein
MXAN_RS18915	31.4636	77.7131	-1.3045	downregulated	0.00014028	0.001912	DUF998 domain-containing protein
MXAN_RS04690	13818	34160.1	-1.3058	downregulated	1.5267e-20	3.9761e-18	metallo-mystery pair system four-Cys motif protein
MXAN_RS26710	231.178	571.527	-1.3058	downregulated	2.4267e-12	2.158e-10	hypothetical protein
MXAN_RS20525	60.9027	151.62	-1.3159	downregulated	1.2427e-06	3.0928e-05	imidazole glycerol phosphate synthase subunit HisH
MXAN_RS21970	196.436	489.041	-1.3159	downregulated	5.641e-10	3.0928e-08	KR domain-containing protein
MXAN_RS35670	150.373	375.235	-1.3192	downregulated	3.0247e-11	2.2056e-09	serine/threonine protein kinase
MXAN_RS16780	478.53	1196.65	-1.3223	downregulated	2.2671e-19	4.8623e-17	KR domain-containing protein
MXAN_RS35835	1001.85	2508.44	-1.3241	downregulated	2.021e-24	7.3686e-22	TIGR02265 family protein
MXAN_RS22830	1024.43	2569.13	-1.3265	downregulated	4.2523e-25	1.632e-22	lysine 2%2C3-aminomutase
MXAN_RS20510	107.791	270.847	-1.3292	downregulated	3.6724e-10	2.1253e-08	imidazole glycerol phosphate synthase cyclase subunit
MXAN_RS01775	326.257	820.536	-1.3306	downregulated	1.9577e-18	3.8582e-16	prepilin-type N-terminal cleavage/methylation domain-containing protein
MXAN_RS20505	112.284	283.978	-1.3386	downregulated	1.0173e-10	6.5071e-09	histidinol-phosphatase
MXAN_RS01765	239.859	613.413	-1.3547	downregulated	9.7918e-09	4.0569e-07	prepilin-type N-terminal cleavage/methylation domain-containing protein
MXAN_RS21760	162.563	417.114	-1.3594	downregulated	5.1064e-13	5.1008e-11	serine/threonine protein kinase
MXAN_RS05335	87.0731	223.886	-1.3625	downregulated	4.2644e-09	1.9195e-07	DUF1877 domain-containing protein
MXAN_RS20815	18.954	49.3004	-1.3791	downregulated	0.0017505	0.016178	acyl carrier protein
MXAN_RS12090	109.496	288.858	-1.3995	downregulated	1.2122e-11	9.6378e-10	hypothetical protein
MXAN_RS20500	88.9221	235.355	-1.4042	downregulated	6.0363e-10	3.2605e-08	bifunctional phosphoribosyl-AMP cyclohydrolase/phosphoribosyl-ATP diphosphatase HisIE
MXAN_RS20825	77.348	205.145	-1.4072	downregulated	8.4814e-09	3.5957e-07	hypothetical protein
MXAN_RS30170	152.728	415.644	-1.4444	downregulated	7.6158e-15	9.9168e-13	DNA-binding response regulator
MXAN_RS05340	84.5767	240.478	-1.5076	downregulated	2.8144e-11	2.1157e-09	acetyl-CoA carboxylase biotin carboxyl carrier protein subunit
MXAN_RS01770	598.629	1739.34	-1.5388	downregulated	1.4843e-29	6.013e-27	prepilin-type N-terminal cleavage/methylation domain-containing protein
MXAN_RS35750	716.65	2121.35	-1.5656	downregulated	1.0721e-31	5.584e-29	SCO family protein
MXAN_RS30285	245.977	735.153	-1.5795	downregulated	1.5146e-22	4.4178e-20	cyclic nucleotide-binding domain-containing protein
MXAN_RS30165	1138.66	3440.34	-1.5952	downregulated	4.3564e-35	2.8879e-32	sensor histidine kinase
MXAN_RS35840	1134.06	3576.63	-1.6571	downregulated	1.2797e-38	9.3317e-36	DUF3817 domain-containing protein
MXAN_RS01115	167.594	529.815	-1.6605	downregulated	1.2806e-15	1.8677e-13	XRE family transcriptional regulator
MXAN_RS30280	342.294	1094.35	-1.6768	downregulated	9.8571e-30	4.2281e-27	cyclic nucleotide-binding domain-containing protein
MXAN_RS08110	134.186	431.357	-1.6846	downregulated	1.5131e-18	3.0649e-16	hypothetical protein
MXAN_RS33470	1034.88	3446.71	-1.7358	downregulated	6.1149e-24	2.1233e-21	cytochrome ubiquinol oxidase subunit I
MXAN_RS21980	362.311	1370.16	-1.919	downregulated	2.9521e-23	8.9694e-21	phytanoyl-CoA dioxygenase
MXAN_RS30185	223.23	858.087	-1.9426	downregulated	3.9372e-33	2.2085e-30	hypothetical protein
MXAN_RS21975	428.815	1681.24	-1.9711	downregulated	2.3793e-42	2.4786e-39	KR domain-containing protein
MXAN_RS06210	9.43891	37.0388	-1.9723	downregulated	0.00057172	0.0063166	hypothetical protein
MXAN_RS23520	12.352	50.0035	-2.0173	downregulated	2.1461e-05	0.00037892	protein kinase
MXAN_RS06105	1829.17	8758.77	-2.2595	downregulated	8.3399e-31	4.0543e-28	phosphoenolpyruvate carboxykinase (GTP)
MXAN_RS24905	870.039	4199.06	-2.2709	downregulated	2.3939e-68	1.7456e-64	Crp/Fnr family transcriptional regulator
MXAN_RS33465	478.835	2340.37	-2.2891	downregulated	1.4779e-45	1.7961e-42	cytochrome d ubiquinol oxidase subunit II
MXAN_RS22825	136.695	707.106	-2.371	downregulated	2.6243e-40	2.1263e-37	KamA family radical SAM protein
MXAN_RS30175	876.569	5764.94	-2.7174	downregulated	8.9468e-51	1.631e-47	hypothetical protein
MXAN_RS30180	146.323	1023.09	-2.8057	downregulated	2.9466e-48	4.2973e-45	hypothetical protein
MXAN_RS21700	5.44903	186.253	-5.0951	downregulated	4.929e-42	4.4928e-39	response regulator

## Sheet: K4468_36h VS DK_36h
Gene_id	readcount_KcmgR_36h	readcount_DK_36h	log2FoldChange	differential type	pval	padj	description
MXAN_RS19850	99968.2	171.463	9.1874	upregulated	1.8129e-16	6.6218e-13	elongation factor G
MXAN_RS04490	369011	1588.64	7.8597	upregulated	4.192e-17	3.0623e-13	PDZ domain-containing protein
MXAN_RS32705	6408.9	58.671	6.7713	upregulated	6.4653e-13	1.1807e-09	hypothetical protein
MXAN_RS25310	6646.17	75.8184	6.4538	upregulated	1.4186e-11	1.7271e-08	3-oxoacyl-ACP reductase FabG
MXAN_RS23760	138654	1684.23	6.3633	upregulated	1.0923e-13	2.6597e-10	molecular chaperone GroES
MXAN_RS24285	17837.4	258.669	6.1077	upregulated	1.3559e-11	1.7271e-08	IscS subfamily cysteine desulfurase
MXAN_RS32700	17626.8	291.037	5.9204	upregulated	1.0442e-09	8.4753e-07	phospholipase
MXAN_RS05550	3847.23	66.1865	5.8611	upregulated	2.6922e-10	2.4583e-07	SUF system Fe-S cluster assembly regulator
MXAN_RS18525	7845.77	143.662	5.7712	upregulated	1.4184e-09	1.0361e-06	hypothetical protein
MXAN_RS25315	388.685	7.82061	5.6352	upregulated	6.1165e-08	1.3142e-05	QacE family quaternary ammonium compound efflux SMR transporter
MXAN_RS04495	11908.2	261.129	5.5111	upregulated	1.1472e-10	1.1972e-07	response regulator
MXAN_RS19245	1856.43	50.5063	5.1999	upregulated	8.6902e-09	3.3412e-06	sigma-70 family RNA polymerase sigma factor
MXAN_RS24225	2076.74	57.2409	5.1811	upregulated	5.4339e-08	1.2405e-05	putative esterase
MXAN_RS28615	6651.54	188.571	5.1405	upregulated	1.8331e-08	5.5794e-06	homoserine O-acetyltransferase
MXAN_RS18520	3935.43	120.606	5.0281	upregulated	3.9899e-08	9.7153e-06	MFS transporter
MXAN_RS12145	3923.06	127.026	4.9488	upregulated	1.1202e-08	3.8406e-06	general secretion pathway protein GspC
MXAN_RS12380	4307.78	145.087	4.8919	upregulated	5.8491e-09	2.5134e-06	hypothetical protein
MXAN_RS19845	12552.3	436.516	4.8458	upregulated	5.626e-09	2.5134e-06	DEAD/DEAH box helicase
MXAN_RS03940	2113.67	75.5613	4.806	upregulated	1.5136e-08	4.8074e-06	MotA/TolQ/ExbB proton channel family protein
MXAN_RS00940	1623.89	59.4904	4.7707	upregulated	2.8712e-08	7.7681e-06	BlaI/MecI/CopY family transcriptional regulator
MXAN_RS34210	1788.91	67.2988	4.7324	upregulated	6.7361e-07	8.3403e-05	malonic semialdehyde reductase
MXAN_RS23775	19355.5	731.377	4.726	upregulated	1.8393e-09	1.1939e-06	hypothetical protein
MXAN_RS18690	3365.58	127.886	4.7179	upregulated	1.0653e-07	1.8981e-05	hypothetical protein
MXAN_RS23780	2927.44	115.536	4.6632	upregulated	1.4357e-07	2.4971e-05	hypothetical protein
MXAN_RS23765	514032	20441.8	4.6523	upregulated	1.9613e-09	1.1939e-06	molecular chaperone GroEL
MXAN_RS27220	1475.87	59.2065	4.6397	upregulated	5.7804e-08	1.2796e-05	ArsR family transcriptional regulator
MXAN_RS33210	1919.61	77.0758	4.6384	upregulated	1.6587e-07	2.8179e-05	hypothetical protein
MXAN_RS23770	22969.7	927.415	4.6304	upregulated	2.5518e-09	1.4339e-06	glutaredoxin 3
MXAN_RS07605	11752.5	476.118	4.6255	upregulated	2.5187e-08	7.3595e-06	ATPase AAA
MXAN_RS30330	4511.38	183.831	4.6171	upregulated	1.8866e-07	2.9961e-05	membrane protein
MXAN_RS05555	5093.2	210.803	4.5946	upregulated	3.1427e-08	8.1991e-06	Fe-S cluster assembly protein SufB
MXAN_RS27225	7709.65	320.153	4.5898	upregulated	2.7961e-08	7.7681e-06	ATPase
MXAN_RS04510	2910.56	120.942	4.5889	upregulated	1.2545e-06	0.00013885	sensor histidine kinase
MXAN_RS21200	23730.6	1017.03	4.5443	upregulated	4.3352e-09	2.2621e-06	hypothetical protein
MXAN_RS34820	5133.07	221.3	4.5357	upregulated	6.6531e-08	1.3841e-05	hypothetical protein
MXAN_RS00455	2085.4	90.5183	4.526	upregulated	7.4881e-08	1.4784e-05	TetR/AcrR family transcriptional regulator
MXAN_RS03780	59046.6	2574.99	4.5192	upregulated	5.8398e-09	2.5134e-06	RNA polymerase subunit sigma-32
MXAN_RS02955	2450.67	111.054	4.4638	upregulated	3.4531e-07	4.7594e-05	phosphatase PAP2 family protein
MXAN_RS19380	4865.13	221.788	4.4552	upregulated	2.0056e-07	3.1172e-05	ABC transporter ATP-binding protein
MXAN_RS07590	22019.6	1011.85	4.4437	upregulated	7.2748e-09	2.9524e-06	DNA starvation/stationary phase protection protein Dps
MXAN_RS31190	6220.88	285.97	4.4432	upregulated	8.2615e-08	1.5361e-05	PspC domain-containing protein
MXAN_RS04485	11716.2	553.925	4.4027	upregulated	4.7353e-07	6.177e-05	serine/threonine-protein kinase PknK
MXAN_RS25320	656.502	31.054	4.4019	upregulated	6.3695e-06	0.00051699	TetR/AcrR family transcriptional regulator
MXAN_RS26755	2052.31	98.1439	4.3862	upregulated	1.8117e-07	2.9553e-05	hypothetical protein
MXAN_RS29360	95085.2	4546.99	4.3862	upregulated	1.1566e-08	3.8406e-06	molecular chaperone HtpG
MXAN_RS07600	203636	10032.2	4.3433	upregulated	1.0668e-08	3.8406e-06	peroxiredoxin
MXAN_RS24725	398.226	19.7763	4.3317	upregulated	3.3223e-08	8.3689e-06	DUF1844 domain-containing protein
MXAN_RS07585	3441.74	172.017	4.3225	upregulated	2.5238e-07	3.6873e-05	hypothetical protein
MXAN_RS34350	844.454	42.6097	4.3088	upregulated	9.3717e-07	0.00011042	hypothetical protein
MXAN_RS10380	2094.34	111.207	4.2352	upregulated	1.6493e-06	0.00016969	NmrA family transcriptional regulator
MXAN_RS33730	748.655	39.9905	4.2266	upregulated	1.7833e-06	0.00017845	response regulator
MXAN_RS17780	4764.06	264.168	4.1727	upregulated	4.9175e-08	1.1588e-05	quaternary ammonium compound-resistance protein SugE
MXAN_RS00205	2056.31	115.31	4.1565	upregulated	1.3565e-06	0.00014361	hypothetical protein
MXAN_RS28505	3417.62	192.928	4.1469	upregulated	3.9123e-06	0.00034853	sigma-54-dependent Fis family transcriptional regulator
MXAN_RS24290	3548.76	200.569	4.1451	upregulated	8.4002e-08	1.5361e-05	Fe-S cluster assembly scaffold IscU
MXAN_RS03860	3751.66	212.688	4.1407	upregulated	8.4111e-08	1.5361e-05	hypothetical protein
MXAN_RS14420	1296.34	74.0765	4.1293	upregulated	9.3373e-07	0.00011042	TIGR00282 family metallophosphoesterase
MXAN_RS19290	2938.75	173.261	4.0842	upregulated	5.7152e-07	7.1982e-05	hypothetical protein
MXAN_RS29230	148.582	8.80561	4.0767	upregulated	5.0844e-07	6.5161e-05	ATP-dependent Clp protease adaptor ClpS
MXAN_RS13700	96.6168	5.78019	4.0631	upregulated	1.5129e-05	0.0010233	hypothetical protein
MXAN_RS03995	10353	640.894	4.0138	upregulated	7.0178e-06	0.00055123	saccharopine dehydrogenase
MXAN_RS05245	1.10268e+06	68458.5	4.0096	upregulated	6.8212e-08	1.3841e-05	Hsp20/alpha crystallin family protein
MXAN_RS08220	3683.92	232.494	3.986	upregulated	1.6449e-05	0.0010833	permease
MXAN_RS14880	12.2268	0.779658	3.9711	upregulated	0.001037	0.024634	tRNA-Trp
MXAN_RS03165	579.706	37.0691	3.967	upregulated	1.6461e-05	0.0010833	MarR family transcriptional regulator
MXAN_RS36545	15304.1	992.273	3.947	upregulated	2.0559e-07	3.1289e-05	hypothetical protein
MXAN_RS24295	2611.45	169.55	3.9451	upregulated	2.9661e-07	4.1668e-05	iron-sulfur cluster assembly accessory protein
MXAN_RS24720	5142.35	337.979	3.9274	upregulated	1.8205e-07	2.9553e-05	hypothetical protein
MXAN_RS27845	6253.13	417.07	3.9062	upregulated	4.0858e-07	5.4267e-05	alpha/beta hydrolase
MXAN_RS13320	673.926	45.0159	3.9041	upregulated	1.0406e-05	0.00074527	histidine kinase
MXAN_RS19250	685.21	47.382	3.8541	upregulated	2.8454e-06	0.00025661	hypothetical protein
MXAN_RS04655	1131.19	79.0814	3.8384	upregulated	5.2266e-05	0.0027667	methionine import ATP-binding protein MetN
MXAN_RS20540	1174.57	83.0683	3.8217	upregulated	7.5896e-06	0.00058748	ATP phosphoribosyltransferase
MXAN_RS36970	4412	313.161	3.8165	upregulated	2.5016e-07	3.6873e-05	hypothetical protein
MXAN_RS02345	1290.81	92.0876	3.8091	upregulated	1.0917e-06	0.00012658	lactoylglutathione lyase
MXAN_RS24300	561.357	41.2495	3.7665	upregulated	1.5424e-05	0.0010337	Fe-S protein assembly co-chaperone HscB
MXAN_RS17315	1726.01	126.84	3.7664	upregulated	7.6401e-06	0.00058748	hypothetical protein
MXAN_RS04500	2438.44	179.962	3.7602	upregulated	5.3592e-06	0.00045616	glutaminyl-peptide cyclotransferase
MXAN_RS21695	337678	25068.2	3.7517	upregulated	2.792e-07	3.9992e-05	molecular chaperone GroEL
MXAN_RS24175	86.7384	6.48406	3.7417	upregulated	4.974e-05	0.0026717	hypothetical protein
MXAN_RS29210	5662.18	428.785	3.723	upregulated	7.7637e-07	9.4523e-05	NifU family protein
MXAN_RS21195	4670.98	354.278	3.7208	upregulated	1.3389e-06	0.00014361	hypothetical protein
MXAN_RS16210	10575.2	822.136	3.6852	upregulated	3.799e-07	5.1392e-05	cold-shock protein
MXAN_RS12385	2008.33	157.236	3.675	upregulated	2.3165e-06	0.00022563	hypothetical protein
MXAN_RS17185	350.417	27.5236	3.6703	upregulated	1.8676e-06	0.00018436	30S ribosomal protein S16
MXAN_RS02950	2091.82	164.608	3.6676	upregulated	1.2136e-06	0.00013639	hypothetical protein
MXAN_RS19995	4620.9	364.551	3.664	upregulated	1.3473e-06	0.00014361	pirin family protein
MXAN_RS11360	1745.79	139.742	3.643	upregulated	2.711e-05	0.0016342	threonine--tRNA ligase
MXAN_RS05270	2558.82	206.6	3.6306	upregulated	1.4096e-06	0.0001471	hypothetical protein
MXAN_RS33555	953.07	77.3587	3.6229	upregulated	3.7772e-05	0.002139	thioredoxin
MXAN_RS07980	239.103	19.4909	3.6168	upregulated	0.00012155	0.0050731	Rrf2 family transcriptional regulator
MXAN_RS02730	6087.48	500.828	3.6035	upregulated	2.6522e-06	0.00024839	porin
MXAN_RS18700	44668.8	3698.3	3.5943	upregulated	5.8028e-05	0.0030278	general stress protein
MXAN_RS18515	1231.77	102.278	3.5902	upregulated	5.129e-05	0.0027348	hypothetical protein
MXAN_RS19870	1248.94	104.11	3.5845	upregulated	4.5327e-05	0.0025084	ZIP family metal transporter
MXAN_RS28145	8220.06	688.75	3.5771	upregulated	2.445e-06	0.00023196	glutamate--cysteine ligase
MXAN_RS33085	2073.96	174.656	3.5698	upregulated	2.4162e-06	0.00023196	hypothetical protein
MXAN_RS30845	5015.21	427.914	3.5509	upregulated	2.7529e-06	0.00025137	hypothetical protein
MXAN_RS16100	5399.8	473.787	3.5106	upregulated	1.1921e-06	0.00013606	translation initiation factor IF-1
MXAN_RS01275	7224.45	634.626	3.5089	upregulated	9.6226e-06	0.0007241	potassium transporter
MXAN_RS04000	2460.61	216.778	3.5047	upregulated	9.7142e-06	0.0007241	TetR family transcriptional regulator
MXAN_RS24730	717.843	63.3416	3.5024	upregulated	6.6623e-05	0.0032663	hypothetical protein
MXAN_RS04145	3238.9	287.234	3.4952	upregulated	5.2411e-06	0.00045578	KR domain-containing protein
MXAN_RS24775	480.593	43.2512	3.474	upregulated	0.00012673	0.0051975	transcriptional regulator
MXAN_RS26035	1999.81	181.055	3.4654	upregulated	2.9857e-05	0.001731	hybrid sensor histidine kinase/response regulator
MXAN_RS31275	2702.5	245.01	3.4634	upregulated	5.3702e-06	0.00045616	DedA family protein
MXAN_RS18575	133.56	12.1982	3.4527	upregulated	7.5911e-05	0.0036482	hypothetical protein
MXAN_RS24780	1063.42	98.0264	3.4394	upregulated	0.00010834	0.0046542	NAD(P)-dependent oxidoreductase
MXAN_RS19865	2083.58	192.323	3.4375	upregulated	4.6437e-05	0.0025315	metallophosphoesterase
MXAN_RS18345	3016.84	278.719	3.4362	upregulated	6.0958e-06	0.00050523	DedA family protein
MXAN_RS00535	1161.26	108.487	3.4201	upregulated	0.00012767	0.0051975	ABC transporter permease
MXAN_RS03825	754.91	70.5542	3.4195	upregulated	0.00026623	0.0093952	hypothetical protein
MXAN_RS21015	2823.86	266.87	3.4035	upregulated	2.3103e-05	0.0014182	PDZ domain-containing protein
MXAN_RS10025	1087.64	103.821	3.389	upregulated	1.389e-05	0.00094826	ribosome maturation factor RimP
MXAN_RS34300	308.648	29.5063	3.3869	upregulated	9.6356e-06	0.0007241	hypothetical protein
MXAN_RS07595	76893.7	7395.27	3.3782	upregulated	1.7701e-06	0.00017845	alkyl hydroperoxide reductase
MXAN_RS11580	538.556	51.9536	3.3738	upregulated	0.00022822	0.0084427	sigma-70 family RNA polymerase sigma factor
MXAN_RS29205	3553.01	345.394	3.3627	upregulated	1.0028e-05	0.00073077	SAM-dependent methyltransferase
MXAN_RS32695	549.389	53.5112	3.3599	upregulated	0.0002372	0.0086639	hypothetical protein
MXAN_RS29365	3966.69	388.953	3.3503	upregulated	1.7948e-05	0.0011501	hypothetical protein
MXAN_RS24800	1558.06	153.047	3.3477	upregulated	5.9043e-05	0.0030589	acetylornithine carbamoyltransferase
MXAN_RS02015	2029.84	199.614	3.3461	upregulated	0.00011022	0.0046542	metallophosphoesterase
MXAN_RS10065	1174.02	115.538	3.345	upregulated	6.606e-05	0.0032663	hypothetical protein
MXAN_RS03785	166.08	16.3949	3.3406	upregulated	0.00051242	0.015341	tRNA-Phe
MXAN_RS33315	789.999	78.9078	3.3236	upregulated	0.00010606	0.0045843	KR domain-containing protein
MXAN_RS17190	130.625	13.0583	3.3224	upregulated	6.8528e-06	0.00054413	RNA-binding protein
MXAN_RS03830	2950.21	295.673	3.3187	upregulated	1.0104e-05	0.00073077	hypothetical protein
MXAN_RS34915	5685.82	572.991	3.3108	upregulated	5.1734e-06	0.00045532	hypothetical protein
MXAN_RS18695	4631.24	469.136	3.3033	upregulated	2.698e-06	0.00024948	hypothetical protein
MXAN_RS33725	6209.79	638.057	3.2828	upregulated	6.1555e-06	0.00050523	transcriptional repressor
MXAN_RS04530	353.448	36.5594	3.2732	upregulated	0.00014246	0.0056869	hypothetical protein
MXAN_RS01615	746.677	77.4244	3.2696	upregulated	0.00020038	0.0076636	hypothetical protein
MXAN_RS20535	1441.66	150.876	3.2563	upregulated	6.1478e-05	0.0031187	histidinol dehydrogenase
MXAN_RS09485	1413.88	149.033	3.246	upregulated	6.6275e-05	0.0032663	hypothetical protein
MXAN_RS03170	2686.75	285.724	3.2332	upregulated	1.2061e-05	0.0008391	organic hydroperoxide resistance protein
MXAN_RS13315	4545.58	486.582	3.2237	upregulated	1.1026e-05	0.00077899	glutamine amidotransferase
MXAN_RS02340	1195.65	128.639	3.2164	upregulated	9.8021e-05	0.0043197	NAD(+) diphosphatase
MXAN_RS08395	507.866	55.1697	3.2025	upregulated	4.6191e-05	0.0025315	hypothetical protein
MXAN_RS36245	520.089	56.7208	3.1968	upregulated	1.6885e-05	0.0010915	ribonuclease P protein component
MXAN_RS14925	15809.5	1737.66	3.1856	upregulated	6.0276e-06	0.00050523	hypothetical protein
MXAN_RS36250	1173.18	129.435	3.1801	upregulated	1.2308e-05	0.00084818	50S ribosomal protein L34
MXAN_RS07860	3669.49	406.322	3.1749	upregulated	6.7137e-06	0.00053894	cold-shock protein
MXAN_RS00125	2707.97	300.405	3.1722	upregulated	3.2719e-05	0.0018673	DUF2807 domain-containing protein
MXAN_RS03885	506.054	56.3756	3.1661	upregulated	0.00073747	0.019756	hypothetical protein
MXAN_RS33750	4894.91	550.547	3.1523	upregulated	1.6717e-05	0.0010903	metallophosphoesterase
MXAN_RS03950	107.246	12.0834	3.1498	upregulated	0.00026928	0.0094571	energy transducer TonB
MXAN_RS33320	3877.7	437.48	3.1479	upregulated	9.0844e-05	0.0041052	hypothetical protein
MXAN_RS01520	670.654	76.3149	3.1355	upregulated	0.00028	0.0096939	DNA-binding response regulator
MXAN_RS07130	3220.71	366.571	3.1352	upregulated	1.0062e-05	0.00073077	50S ribosomal protein L21
MXAN_RS34040	2352.61	268.024	3.1338	upregulated	6.0165e-05	0.0030787	hypothetical protein
MXAN_RS34720	7973.75	909.98	3.1314	upregulated	1.109e-05	0.00077899	hypothetical protein
MXAN_RS11485	2557.19	292.323	3.1289	upregulated	2.9816e-05	0.001731	hypothetical protein
MXAN_RS14250	737.746	87.1634	3.0813	upregulated	0.00010213	0.0044407	hypothetical protein
MXAN_RS36185	4540.99	542.458	3.0654	upregulated	0.00012807	0.0051975	signal peptide peptidase SppA
MXAN_RS33525	765.577	92.0858	3.0555	upregulated	0.00022672	0.0084427	hypothetical protein
MXAN_RS14480	1728.68	208.094	3.0544	upregulated	2.1855e-05	0.0013646	hypothetical protein
MXAN_RS23195	1788.57	215.36	3.054	upregulated	2.1633e-05	0.0013623	50S ribosomal protein L32
MXAN_RS17950	6206.91	747.733	3.0533	upregulated	2.8252e-05	0.0016777	hypothetical protein
MXAN_RS24435	2440.67	294.896	3.049	upregulated	8.6878e-05	0.0040167	TolC family protein
MXAN_RS33735	223.389	26.9968	3.0487	upregulated	0.0008585	0.021776	hypothetical protein
MXAN_RS16105	189.791	23.0583	3.0411	upregulated	2.7292e-05	0.0016342	50S ribosomal protein L36
MXAN_RS15335	1288.34	157.156	3.0352	upregulated	0.000685	0.018812	hypothetical protein
MXAN_RS04765	3261.43	398.988	3.0311	upregulated	2.2569e-05	0.0013972	hypothetical protein
MXAN_RS26700	581.076	71.1833	3.0291	upregulated	0.00019974	0.0076636	RNA polymerase sigma factor
MXAN_RS29225	955.821	118.076	3.017	upregulated	0.0004737	0.014725	N-acetyltransferase
MXAN_RS18555	1402.77	174.523	3.0068	upregulated	0.00070166	0.019054	GMC family oxidoreductase
MXAN_RS29235	11521.9	1442.4	2.9978	upregulated	3.0582e-05	0.0017591	ATP-dependent Clp protease ATP-binding subunit ClpA
MXAN_RS33160	593.486	74.415	2.9955	upregulated	0.0022294	0.044304	hypothetical protein
MXAN_RS09660	3580.49	455.657	2.9741	upregulated	1.8263e-05	0.0011601	50S ribosomal protein L13
MXAN_RS00600	1568.13	200.825	2.965	upregulated	9.1039e-05	0.0041052	hypothetical protein
MXAN_RS05305	3060.04	393.798	2.958	upregulated	0.00010984	0.0046542	amidophosphoribosyltransferase
MXAN_RS24805	704.514	91.1622	2.9501	upregulated	0.00033389	0.011036	acetylglutamate kinase
MXAN_RS32865	1457.82	189.101	2.9466	upregulated	0.00012223	0.0050731	hypothetical protein
MXAN_RS02025	781.356	101.977	2.9377	upregulated	0.00012122	0.0050731	hypothetical protein
MXAN_RS12120	906.928	118.71	2.9335	upregulated	2.8478e-05	0.0016777	general secretion pathway protein GspG
MXAN_RS03855	644.637	84.6154	2.9295	upregulated	0.0017069	0.036353	DUF4202 domain-containing protein
MXAN_RS33090	920.402	120.833	2.9292	upregulated	0.0001833	0.0071224	hypothetical protein
MXAN_RS06340	7637.06	1007.18	2.9227	upregulated	3.8928e-05	0.0021708	hypothetical protein
MXAN_RS12125	3272.44	432.891	2.9183	upregulated	3.815e-05	0.0021438	type II secretion system protein GspG
MXAN_RS19375	14081.1	1886.44	2.9	upregulated	2.428e-05	0.001478	hypothetical protein
MXAN_RS06655	5929.9	795.113	2.8988	upregulated	8.8003e-05	0.0040432	VWA domain-containing protein
MXAN_RS08530	277.068	37.5295	2.8841	upregulated	0.001994	0.040574	MarR family transcriptional regulator
MXAN_RS33570	1680.7	228.085	2.8814	upregulated	0.00091167	0.02273	ABC transporter ATP-binding protein
MXAN_RS24430	1099.98	150.367	2.8709	upregulated	0.00028458	0.009806	MarR family transcriptional regulator
MXAN_RS01675	736.52	100.958	2.867	upregulated	0.0020089	0.040764	hypothetical protein
MXAN_RS09395	462.804	63.8864	2.8568	upregulated	9.6272e-05	0.0043145	nucleoside deaminase
MXAN_RS25200	304.926	42.6033	2.8394	upregulated	0.00022884	0.0084427	multidrug transporter
MXAN_RS05560	903.584	126.27	2.8392	upregulated	0.00022202	0.0083172	Fe-S cluster assembly ATPase SufC
MXAN_RS04555	1919.1	268.334	2.8383	upregulated	0.00010925	0.0046542	RNA polymerase sigma factor
MXAN_RS25290	9056.73	1273.49	2.8302	upregulated	4.8979e-05	0.0026503	RNA polymerase sigma factor RpoD
MXAN_RS05395	4305.76	605.556	2.8299	upregulated	5.7389e-05	0.003016	hypothetical protein
MXAN_RS30205	160.229	22.5777	2.8272	upregulated	0.0018071	0.037981	ArsR family transcriptional regulator
MXAN_RS00460	613.594	86.9709	2.8187	upregulated	0.0026409	0.049593	efflux RND transporter periplasmic adaptor subunit
MXAN_RS07640	696.551	98.7478	2.8184	upregulated	0.0006173	0.017478	serine acetyltransferase
MXAN_RS01280	776.338	110.472	2.813	upregulated	0.0010756	0.025184	helix-turn-helix domain-containing protein
MXAN_RS30715	472.48	68.008	2.7965	upregulated	0.0004931	0.015009	cupin domain-containing protein
MXAN_RS27410	938.257	136.696	2.779	upregulated	0.00029581	0.010145	response regulator
MXAN_RS11440	3390.99	495.407	2.775	upregulated	8.6651e-05	0.0040167	N-acetyltransferase
MXAN_RS03730	749.217	109.823	2.7702	upregulated	0.00034856	0.011418	DUF1232 domain-containing protein
MXAN_RS31690	12488.7	1837.23	2.765	upregulated	8.3859e-05	0.0039779	hypothetical protein
MXAN_RS34815	3658.78	541.709	2.7558	upregulated	0.00030914	0.010407	hypothetical protein
MXAN_RS03220	315.642	46.7732	2.7545	upregulated	0.0026171	0.049273	TetR/AcrR family transcriptional regulator
MXAN_RS01140	656.993	97.9339	2.746	upregulated	0.00053571	0.01578	sigma-70 family RNA polymerase sigma factor
MXAN_RS34065	4771.34	711.958	2.7445	upregulated	0.00024279	0.0087802	hypothetical protein
MXAN_RS14930	2893.94	432.519	2.7422	upregulated	6.5551e-05	0.0032663	hypothetical protein
MXAN_RS13055	1375.45	206.611	2.7349	upregulated	8.2896e-05	0.0039579	50S ribosomal protein L28
MXAN_RS02240	11482.2	1732.29	2.7287	upregulated	6.0267e-05	0.0030787	hypothetical protein
MXAN_RS15360	5900	891.579	2.7263	upregulated	8.684e-05	0.0040167	DUF808 domain-containing protein
MXAN_RS26970	1386.59	209.976	2.7233	upregulated	0.00024404	0.0087817	exclusion protein FxsA
MXAN_RS14320	70152.5	10828.2	2.6957	upregulated	6.2038e-05	0.0031254	DNA-directed RNA polymerase sigma-70 factor
MXAN_RS29030	1279.35	198.054	2.6915	upregulated	0.00029739	0.010151	hypothetical protein
MXAN_RS23140	248.222	38.4432	2.6908	upregulated	0.0010669	0.025059	6%2C7-dimethyl-8-ribityllumazine synthase
MXAN_RS09510	422.628	65.4611	2.6907	upregulated	0.0006973	0.019007	hypothetical protein
MXAN_RS01050	1415.89	220.008	2.6861	upregulated	0.00018007	0.0070342	Lrp/AsnC family transcriptional regulator
MXAN_RS09550	1013.91	157.898	2.6829	upregulated	0.00083606	0.021355	methyltransferase domain-containing protein
MXAN_RS10060	16128.7	2513.3	2.682	upregulated	9.8753e-05	0.0043197	polyribonucleotide nucleotidyltransferase
MXAN_RS33080	3600.3	563.026	2.6768	upregulated	8.9553e-05	0.0040886	aspartate 1-decarboxylase
MXAN_RS36165	1759.51	275.344	2.6759	upregulated	0.00063997	0.017981	Bcr/CflA family drug resistance efflux transporter
MXAN_RS09480	14372	2260.15	2.6688	upregulated	7.487e-05	0.003622	thioredoxin-disulfide reductase
MXAN_RS05280	3957.2	622.362	2.6687	upregulated	0.00016979	0.0066685	aldo/keto reductase
MXAN_RS11570	338.282	53.3768	2.6639	upregulated	0.00074799	0.019797	hypothetical protein
MXAN_RS00840	441.835	69.9396	2.6593	upregulated	0.00067887	0.018714	type II toxin-antitoxin system MqsA family antitoxin
MXAN_RS01650	2721.55	431.682	2.6564	upregulated	0.0001951	0.0075406	cyanoglobin
MXAN_RS28730	224.627	35.8374	2.648	upregulated	0.00090527	0.022647	2-amino-4-hydroxy-6-hydroxymethyldihydropteridine diphosphokinase
MXAN_RS10620	2757.3	442.517	2.6395	upregulated	0.00033242	0.011036	hypothetical protein
MXAN_RS09505	757.879	121.797	2.6375	upregulated	0.00090239	0.022647	hypothetical protein
MXAN_RS14875	779.58	125.565	2.6343	upregulated	8.4984e-05	0.0040052	50S ribosomal protein L33
MXAN_RS36130	1736.29	281.299	2.6258	upregulated	0.00027825	0.0096939	ParA family protein
MXAN_RS27640	823.431	133.716	2.6225	upregulated	0.0015649	0.034226	hypothetical protein
MXAN_RS04685	711.97	115.7	2.6214	upregulated	0.0017972	0.037943	hypothetical protein
MXAN_RS24925	2177.44	353.863	2.6214	upregulated	0.0010166	0.02439	DUF3413 domain-containing protein
MXAN_RS25990	776.457	126.708	2.6154	upregulated	0.00048475	0.014919	TetR family transcriptional regulator
MXAN_RS24935	3241.8	530.352	2.6118	upregulated	0.00012793	0.0051975	metallophosphoesterase
MXAN_RS31655	378.693	61.988	2.611	upregulated	0.0022379	0.044304	PTS mannose transporter subunit IID
MXAN_RS12140	3834.91	630.017	2.6057	upregulated	0.00045543	0.01434	type II secretion system protein GspD
MXAN_RS14510	1039.48	170.896	2.6047	upregulated	0.00046877	0.014634	SGNH/GDSL hydrolase family protein
MXAN_RS34090	1608.69	265.272	2.6003	upregulated	0.00055979	0.016292	aldo/keto reductase
MXAN_RS05140	4258.14	703.491	2.5976	upregulated	0.00015765	0.0062249	single-stranded DNA-binding protein
MXAN_RS05615	598.311	98.8668	2.5973	upregulated	0.00068946	0.018863	hypothetical protein
MXAN_RS34355	525.561	86.9276	2.596	upregulated	0.0016879	0.036085	hypothetical protein
MXAN_RS25950	2198.12	363.631	2.5957	upregulated	0.00023608	0.0086639	diguanylate cyclase
MXAN_RS12945	46.1038	7.72046	2.5781	upregulated	0.002572	0.048801	tRNA-Gln
MXAN_RS12115	342.154	57.3398	2.577	upregulated	0.00099332	0.024107	prepilin-type N-terminal cleavage/methylation domain-containing protein
MXAN_RS24750	3023.81	510.05	2.5677	upregulated	0.00024148	0.0087762	LLM class flavin-dependent oxidoreductase
MXAN_RS05240	353.028	59.5682	2.5672	upregulated	0.0012709	0.028899	CPXCG motif-containing cysteine-rich protein
MXAN_RS04505	1280.27	216.202	2.566	upregulated	0.0012741	0.028899	sigma-54-dependent Fis family transcriptional regulator
MXAN_RS23145	1298.91	220.854	2.5561	upregulated	0.0003061	0.010352	riboflavin synthase
MXAN_RS12230	2337.77	399.61	2.5485	upregulated	0.00059123	0.017004	hypothetical protein
MXAN_RS12710	509.456	88.1486	2.5309	upregulated	0.0022548	0.044518	hypothetical protein
MXAN_RS18130	128.994	22.321	2.5308	upregulated	0.0018503	0.038508	tRNA-Leu
MXAN_RS02160	1130.09	196.416	2.5245	upregulated	0.0020473	0.041429	hypothetical protein
MXAN_RS16360	1918.13	333.733	2.5229	upregulated	0.00093046	0.022963	translational GTPase TypA
MXAN_RS22635	831.875	145.191	2.5184	upregulated	0.00092629	0.022937	RNA polymerase sigma factor
MXAN_RS20595	155.018	27.1089	2.5156	upregulated	0.00067315	0.018626	BlaI/MecI/CopY family transcriptional regulator
MXAN_RS23080	428.68	75.2303	2.5105	upregulated	0.0015007	0.03332	ABC transporter ATP-binding protein
MXAN_RS07985	1341.95	236.099	2.5069	upregulated	0.00074745	0.019797	alpha/beta hydrolase
MXAN_RS31400	3027.15	536.651	2.4959	upregulated	0.00042356	0.013394	aldo/keto reductase
MXAN_RS01015	1924.82	342.022	2.4926	upregulated	0.00064655	0.018096	diacylglyceryl transferase
MXAN_RS15465	1114.67	198.123	2.4921	upregulated	0.00066651	0.018551	hypothetical protein
MXAN_RS36855	2697.39	480.073	2.4902	upregulated	0.00021632	0.0081876	zinc ribbon domain-containing protein
MXAN_RS06765	1517.89	272.471	2.4779	upregulated	0.0013897	0.030949	hypothetical protein
MXAN_RS22255	3007.28	540.142	2.4771	upregulated	0.00055482	0.016212	ABC-F family ATPase
MXAN_RS17785	1537.69	276.405	2.4759	upregulated	0.0009499	0.023285	membrane protein
MXAN_RS34335	642.931	115.617	2.4753	upregulated	0.0016469	0.035594	hypothetical protein
MXAN_RS14665	1603.41	288.936	2.4723	upregulated	0.0010594	0.02504	hypothetical protein
MXAN_RS10130	385.119	69.4123	2.472	upregulated	0.00093432	0.02298	TlpA family protein disulfide reductase
MXAN_RS11265	1299.76	234.637	2.4697	upregulated	0.00099801	0.024141	NAD-dependent protein deacetylase
MXAN_RS19255	1994.15	363.661	2.4551	upregulated	0.00060181	0.01724	hypothetical protein
MXAN_RS34920	1580.96	289.419	2.4496	upregulated	0.0013386	0.029944	cytochrome-c peroxidase
MXAN_RS17960	406.064	74.5693	2.4451	upregulated	0.00084849	0.021596	TlpA family protein disulfide reductase
MXAN_RS14425	1369.7	252.353	2.4403	upregulated	0.00030489	0.010352	5-formyltetrahydrofolate cyclo-ligase
MXAN_RS06730	5588.77	1032	2.4371	upregulated	0.00033141	0.011036	recombinase RecA
MXAN_RS31405	5313.87	981.582	2.4366	upregulated	0.00021924	0.0082553	MotA/TolQ/ExbB proton channel family protein
MXAN_RS16410	1658.72	307.448	2.4317	upregulated	0.0011952	0.027543	oxidoreductase
MXAN_RS14255	187.429	34.7516	2.4312	upregulated	0.0017567	0.037305	hypothetical protein
MXAN_RS14895	3968.87	739.995	2.4231	upregulated	0.00020887	0.0079469	50S ribosomal protein L11
MXAN_RS17320	7176.97	1339.03	2.4222	upregulated	0.00037691	0.012195	hypothetical protein
MXAN_RS21335	1590.42	297.024	2.4208	upregulated	0.0013404	0.029944	bifunctional phosphopantothenoylcysteine decarboxylase/phosphopantothenate--cysteine ligase CoaBC
MXAN_RS01415	5290.51	993.357	2.413	upregulated	0.00089195	0.022468	thiol:disulfide interchange protein
MXAN_RS06355	1304.53	245.313	2.4108	upregulated	0.00081086	0.020857	hypothetical protein
MXAN_RS24930	609.468	114.694	2.4098	upregulated	0.0015523	0.034052	hypothetical protein
MXAN_RS03890	7241.88	1363.15	2.4094	upregulated	0.00026197	0.0093163	hypothetical protein
MXAN_RS04190	5130.12	968.85	2.4046	upregulated	0.00032757	0.010977	glutathione S-transferase
MXAN_RS24305	1201.06	226.885	2.4043	upregulated	0.0025533	0.048573	Fe-S protein assembly chaperone HscA
MXAN_RS31660	759.685	143.796	2.4014	upregulated	0.00051531	0.015365	PTS mannose/fructose/sorbose transporter subunit IIB
MXAN_RS34175	5734.62	1094.39	2.3896	upregulated	0.00038424	0.012365	peptide-methionine (S)-S-oxide reductase MsrA
MXAN_RS21700	360.334	68.8263	2.3883	upregulated	0.0016711	0.03601	response regulator
MXAN_RS15365	3668.31	700.827	2.388	upregulated	0.00048427	0.014919	NADP-dependent oxidoreductase
MXAN_RS05255	1787.23	343.436	2.3796	upregulated	0.00049158	0.015009	3-deoxy-D-manno-octulosonate 8-phosphate phosphatase
MXAN_RS20170	816.368	157.131	2.3773	upregulated	0.0012709	0.028899	HEAT repeat domain-containing protein
MXAN_RS30910	1639.7	319.248	2.3607	upregulated	0.0016779	0.036049	metallophosphatase
MXAN_RS03895	33015.4	6448.92	2.356	upregulated	0.00027978	0.0096939	hypothetical protein
MXAN_RS24440	1932.68	378.171	2.3535	upregulated	0.000741	0.019756	efflux RND transporter periplasmic adaptor subunit
MXAN_RS16315	12435.8	2437.14	2.3512	upregulated	0.00034065	0.011209	50S ribosomal protein L3
MXAN_RS03670	1439.59	283.208	2.3457	upregulated	0.0012643	0.028899	thioesterase family protein
MXAN_RS27215	4033.45	794.734	2.3435	upregulated	0.00077208	0.020143	acyl-CoA dehydrogenase
MXAN_RS14870	306.26	60.8323	2.3318	upregulated	0.00036257	0.011824	elongation factor Tu
MXAN_RS12515	942.557	187.509	2.3296	upregulated	0.0024577	0.047009	molybdopterin-synthase adenylyltransferase MoeB
MXAN_RS21025	1909.65	380.204	2.3285	upregulated	0.0004096	0.013066	hypothetical protein
MXAN_RS36690	940.32	187.549	2.3259	upregulated	0.00050045	0.015169	DUF448 domain-containing protein
MXAN_RS31960	2027.9	404.937	2.3242	upregulated	0.0011108	0.025759	DsbA family oxidoreductase
MXAN_RS31685	5749.76	1159.59	2.3099	upregulated	0.00057201	0.016516	hypothetical protein
MXAN_RS36415	324.794	65.7151	2.3052	upregulated	0.00072213	0.019528	6S RNA
MXAN_RS04135	1917.61	388.934	2.3017	upregulated	0.0018733	0.038877	YdiU family protein
MXAN_RS07865	2050.01	416.747	2.2984	upregulated	0.00055049	0.01615	hypothetical protein
MXAN_RS11645	22762.5	4637.4	2.2953	upregulated	0.00042288	0.013394	elongation factor G 1
MXAN_RS17955	1728.93	352.731	2.2932	upregulated	0.0006679	0.018551	transcriptional repressor
MXAN_RS19370	9035.81	1853.92	2.2851	upregulated	0.0004679	0.014634	SPFH/Band 7/PHB domain protein
MXAN_RS14680	618.852	127.486	2.2793	upregulated	0.0022176	0.044304	DNA mismatch repair protein MutS
MXAN_RS34345	3623.05	747.644	2.2768	upregulated	0.00077809	0.020228	S-(hydroxymethyl)glutathione dehydrogenase/class III alcohol dehydrogenase
MXAN_RS36125	826.677	170.79	2.2751	upregulated	0.0023602	0.045732	chromosome partitioning protein ParB
MXAN_RS06710	250.786	52.1702	2.2652	upregulated	0.0011767	0.027203	hypothetical protein
MXAN_RS15970	3641.98	760.904	2.2589	upregulated	0.00052189	0.015498	30S ribosomal protein S12
MXAN_RS14885	1004.29	210.186	2.2564	upregulated	0.00060693	0.017319	preprotein translocase subunit SecE
MXAN_RS00935	4217.94	890.83	2.2433	upregulated	0.0013133	0.029518	hypothetical protein
MXAN_RS02725	81224.7	17199.1	2.2396	upregulated	0.00051102	0.015341	protease HtpX
MXAN_RS24745	7357.02	1575.69	2.2231	upregulated	0.00061619	0.017478	hypothetical protein
MXAN_RS14850	110.494	23.6778	2.2224	upregulated	0.001543	0.034052	tRNA-Thr
MXAN_RS27840	1342.37	288.728	2.217	upregulated	0.0021172	0.042606	S41 family peptidase
MXAN_RS12525	3684.62	800.134	2.2032	upregulated	0.00082859	0.021238	acyl-CoA thioesterase
MXAN_RS14585	653.242	142.227	2.1994	upregulated	0.001017	0.02439	HslU--HslV peptidase proteolytic subunit
MXAN_RS25565	2057.44	454.022	2.18	upregulated	0.0019921	0.040574	cation transporter
MXAN_RS00300	1029.27	227.395	2.1784	upregulated	0.002331	0.045637	hypothetical protein
MXAN_RS24975	4728.65	1046.8	2.1754	upregulated	0.00063721	0.017972	50S ribosomal protein L31
MXAN_RS30545	3458.41	768.494	2.17	upregulated	0.0016894	0.036085	peptidase M50
MXAN_RS24275	2642.24	590.286	2.1623	upregulated	0.0021646	0.043441	hypothetical protein
MXAN_RS14935	379.778	85.0527	2.1587	upregulated	0.0022343	0.044304	lytic transglycosylase
MXAN_RS18135	982.924	220.435	2.1567	upregulated	0.0016125	0.035057	response regulator
MXAN_RS17430	5464.43	1228.02	2.1537	upregulated	0.00080899	0.020857	50S ribosomal protein L20
MXAN_RS17425	1759.44	396.062	2.1513	upregulated	0.00072446	0.019528	50S ribosomal protein L35
MXAN_RS12765	1574	354.687	2.1498	upregulated	0.0018908	0.039052	DUF3108 domain-containing protein
MXAN_RS09990	1205.69	272.457	2.1458	upregulated	0.0015265	0.03379	hypothetical protein
MXAN_RS10055	19134	4331.86	2.1431	upregulated	0.00076623	0.020134	30S ribosomal protein S15
MXAN_RS20135	9522.07	2156.55	2.1425	upregulated	0.00076293	0.02012	RNA polymerase sigma24 factor
MXAN_RS01790	1917.01	434.767	2.1405	upregulated	0.0016191	0.035096	hypothetical protein
MXAN_RS23020	3161.59	717.926	2.1387	upregulated	0.0012253	0.028147	PhoH family protein
MXAN_RS10030	4587.93	1042.13	2.1383	upregulated	0.0012778	0.028899	transcription termination/antitermination protein NusA
MXAN_RS16225	1043.69	240.951	2.1149	upregulated	0.0023488	0.045732	MinD/ParA family protein
MXAN_RS20570	4666.48	1078.41	2.1134	upregulated	0.00088833	0.022454	CBS domain-containing protein
MXAN_RS01660	1926.79	445.359	2.1132	upregulated	0.002359	0.045732	hypothetical protein
MXAN_RS21020	15452.8	3655.44	2.0797	upregulated	0.00098559	0.023999	nucleotide exchange factor GrpE
MXAN_RS12520	18121.6	4293.87	2.0774	upregulated	0.0010386	0.024634	iron-sulfur cluster assembly accessory protein
MXAN_RS13225	1058.34	253.425	2.0622	upregulated	0.0019193	0.039384	NADH dehydrogenase subunit C
MXAN_RS07135	4365.89	1045.52	2.0621	upregulated	0.0010857	0.025338	50S ribosomal protein L27
MXAN_RS16395	5724.99	1385.15	2.0472	upregulated	0.0016023	0.03494	pyridoxal phosphate-dependent aminotransferase
MXAN_RS30530	43928.1	10709.8	2.0362	upregulated	0.0010988	0.025563	hypothetical protein
MXAN_RS34205	1931.62	471.319	2.035	upregulated	0.0025284	0.048224	transcriptional regulator
MXAN_RS05100	3916.28	986.639	1.9889	upregulated	0.0023365	0.045637	RNA polymerase sigma-54 factor
MXAN_RS23040	1525.56	385.91	1.983	upregulated	0.0022614	0.044527	30S ribosomal protein S20
MXAN_RS24955	17958.8	4591.56	1.9676	upregulated	0.0017918	0.037939	acetyl-CoA C-acyltransferase
MXAN_RS09985	1856.55	476.935	1.9608	upregulated	0.0018978	0.039052	SsrA-binding protein
MXAN_RS10110	1955.06	505.541	1.9513	upregulated	0.0019858	0.040574	hypothetical protein
MXAN_RS24015	4027.67	1041.72	1.951	upregulated	0.0018281	0.038155	GlsB/YeaQ/YmgE family stress response membrane protein
MXAN_RS16110	2922.45	762.499	1.9384	upregulated	0.0018169	0.03803	30S ribosomal protein S13
MXAN_RS34295	4881.44	1277.9	1.9335	upregulated	0.0024032	0.04632	type I methionyl aminopeptidase
MXAN_RS02815	6413.19	1717.13	1.901	upregulated	0.0024455	0.047009	translation initiation factor IF-3
MXAN_RS34325	8119.22	2180.49	1.8967	upregulated	0.00239	0.046188	glutathione peroxidase
MXAN_RS15460	383229	103559	1.8878	upregulated	0.0023078	0.045318	molecular chaperone DnaK
MXAN_RS14890	1968.1	537.956	1.8712	upregulated	0.0025808	0.048842	transcription termination/antitermination protein NusG
MXAN_RS09870	7788.37	2131.29	1.8696	upregulated	0.002669	0.049865	cystathionine gamma-synthase
MXAN_RS24340	83.2236	378.133	-2.1838	downregulated	0.0026574	0.049775	decarboxylase
MXAN_RS21940	59.4131	271.626	-2.1928	downregulated	0.0025924	0.048935	hypothetical protein
MXAN_RS07835	86.2546	426.878	-2.3072	downregulated	0.0022269	0.044304	hypothetical protein
MXAN_RS34540	12.3968	74.9372	-2.5957	downregulated	0.00092481	0.022937	hypothetical protein
MXAN_RS36880	20.7712	132.825	-2.6769	downregulated	0.00050945	0.015341	hypothetical protein
MXAN_RS09235	22.3867	166.569	-2.8954	downregulated	0.00040393	0.012942	hypothetical protein
MXAN_RS22015	24.917	194.654	-2.9657	downregulated	0.00097165	0.023739	hypothetical protein
MXAN_RS25720	12.8255	103.724	-3.0157	downregulated	0.0010183	0.02439	hypothetical protein
MXAN_RS34535	14.7656	125.696	-3.0896	downregulated	7.0375e-05	0.0034273	hypothetical protein
MXAN_RS25610	7.0714	83.322	-3.5586	downregulated	0.00037729	0.012195	hypothetical protein
MXAN_RS09050	12.0136	153.062	-3.6714	downregulated	0.0010371	0.024634	hypothetical protein
MXAN_RS12280	106.631	3427.82	-5.0066	downregulated	0.0024582	0.047009	hypothetical protein
MXAN_RS27985	23.9926	906.097	-5.239	downregulated	0.0021008	0.042392	hypothetical protein
MXAN_RS23060	152.116	5967.54	-5.2939	downregulated	0.0015495	0.034052	SusC/RagA family TonB-linked outer membrane protein
MXAN_RS29615	255.356	10935.6	-5.4204	downregulated	0.0018094	0.037981	peptidase
MXAN_RS20030	186.139	8050.24	-5.4346	downregulated	0.0018936	0.039052	hypothetical protein
MXAN_RS24480	93.4972	5248.2	-5.8108	downregulated	0.001299	0.029287	DUF779 domain-containing protein
MXAN_RS06205	77.314	4545.21	-5.8775	downregulated	0.0008032	0.020806	hypothetical protein
MXAN_RS27975	22.4117	1582.14	-6.1415	downregulated	0.00077199	0.020143	hypothetical protein
MXAN_RS28395	8.21505	604.039	-6.2002	downregulated	0.00074034	0.019756	DUF485 domain-containing protein
MXAN_RS02845	205.38	15135.4	-6.2035	downregulated	0.00056775	0.016458	serine protease
MXAN_RS20830	78.2108	6179.32	-6.3039	downregulated	0.00053168	0.015724	arsenic-transporting ATPase
MXAN_RS17830	344.484	28076.7	-6.3488	downregulated	0.00048608	0.014919	hypothetical protein
MXAN_RS06210	23.7472	2168.52	-6.5128	downregulated	0.0010626	0.02504	hypothetical protein
MXAN_RS13930	273.431	27641.2	-6.6595	downregulated	0.00026272	0.0093163	glycoprotein X
MXAN_RS20835	68.8031	7919.69	-6.8468	downregulated	0.00025911	0.0092786	patatin
MXAN_RS28390	91.4365	13146.2	-7.1677	downregulated	0.00013771	0.0055273	acetate--CoA ligase
MXAN_RS20825	52.4244	8073.13	-7.2667	downregulated	0.00015168	0.0060217	hypothetical protein
MXAN_RS28400	97.4455	15703.2	-7.3322	downregulated	0.0001304	0.005263	cation/acetate symporter ActP
MXAN_RS24485	143.771	26186	-7.5089	downregulated	9.8373e-05	0.0043197	aldehyde dehydrogenase family protein
MXAN_RS24450	160.568	29366	-7.5148	downregulated	9.7205e-05	0.0043197	hypothetical protein

## Sheet: K4468_36h_hs VS DK_36h_hs
Gene_id	readcount_KcmgR_36h_hs	readcount_DK_36h_hs	log2FoldChange	differential type	pval	padj	description
MXAN_RS28375	483.155	51.6809	3.2248	upregulated	2.0363e-47	3.7055e-44	sigma-54-dependent Fis family transcriptional regulator
MXAN_RS26065	5700.87	661.433	3.1075	upregulated	2.4689e-26	3.328e-24	fatty acid oxidation complex subunit alpha FadJ
MXAN_RS25305	23.2172	2.90665	2.9978	upregulated	1.9211e-06	1.2003e-05	endonuclease
MXAN_RS26070	7278.18	932.164	2.9649	upregulated	2.1989e-56	1.6006e-52	acetyl-CoA C-acyltransferase FadI
MXAN_RS22680	43865.6	6704.94	2.7098	upregulated	1.6339e-39	1.0812e-36	acyl-CoA dehydrogenase
MXAN_RS27845	16947.6	2764.12	2.6162	upregulated	2.4474e-51	8.9073e-48	alpha/beta hydrolase
MXAN_RS24955	47810.7	7933.78	2.5913	upregulated	1.257e-39	9.1495e-37	acetyl-CoA C-acyltransferase
MXAN_RS27840	3587.43	596.623	2.5881	upregulated	2.5806e-25	2.7224e-23	S41 family peptidase
MXAN_RS30845	13223.6	2216.45	2.5768	upregulated	1.1304e-41	1.3714e-38	hypothetical protein
MXAN_RS29700	1282.69	223.459	2.5211	upregulated	3.3544e-21	1.9851e-19	VOC family protein
MXAN_RS24960	68098	12090.2	2.4938	upregulated	1.0896e-47	2.6437e-44	crotonase
MXAN_RS28700	10559	1946.38	2.4396	upregulated	5.7151e-45	8.3201e-42	electron transfer flavoprotein subunit alpha/FixB family protein
MXAN_RS24445	2858.1	539.315	2.4059	upregulated	5.2038e-12	8.2703e-11	multidrug efflux RND transporter permease subunit
MXAN_RS18180	1086.61	207.19	2.3908	upregulated	5.898e-29	1.1298e-26	hypothetical protein
MXAN_RS26470	495.861	95.402	2.3778	upregulated	1.3541e-28	2.5274e-26	hypothetical protein
MXAN_RS29695	3529.06	700.608	2.3326	upregulated	2.4071e-40	1.9468e-37	glutathione transferase GstA
MXAN_RS14925	34119.7	6984.72	2.2883	upregulated	4.7708e-41	4.961e-38	hypothetical protein
MXAN_RS17160	6143.81	1258.81	2.2871	upregulated	7.9373e-32	2.2221e-29	succinate dehydrogenase iron-sulfur subunit
MXAN_RS26465	893.366	183.287	2.2851	upregulated	8.2405e-33	2.7265e-30	fatty acid desaturase
MXAN_RS10060	34603.3	7125.62	2.2798	upregulated	6.3838e-41	5.8084e-38	polyribonucleotide nucleotidyltransferase
MXAN_RS04010	961.225	199.775	2.2665	upregulated	1.4058e-32	4.2636e-30	hypothetical protein
MXAN_RS16410	3511.92	732.418	2.2615	upregulated	2.7371e-38	1.6603e-35	oxidoreductase
MXAN_RS06105	7630.05	1591.36	2.2614	upregulated	2.2516e-16	6.6355e-15	phosphoenolpyruvate carboxykinase (GTP)
MXAN_RS33465	6511.22	1388.29	2.2296	upregulated	9.3556e-35	3.405e-32	cytochrome d ubiquinol oxidase subunit II
MXAN_RS33470	9991.28	2139.16	2.2236	upregulated	1.3593e-21	8.6039e-20	cytochrome ubiquinol oxidase subunit I
MXAN_RS14930	5977.2	1281.76	2.2213	upregulated	1.9274e-37	1.0792e-34	hypothetical protein
MXAN_RS36180	4012.29	865.912	2.2121	upregulated	1.288e-29	2.6786e-27	insulinase family protein
MXAN_RS24440	3874.71	854.056	2.1817	upregulated	8.858e-36	4.2985e-33	efflux RND transporter periplasmic adaptor subunit
MXAN_RS17850	809.91	179.537	2.1735	upregulated	1.1502e-29	2.4624e-27	gamma-glutamylcyclotransferase
MXAN_RS30840	911.226	202.342	2.171	upregulated	1.2609e-20	6.6217e-19	hypothetical protein
MXAN_RS05570	602.188	134.997	2.1573	upregulated	2.5788e-18	1.0202e-16	cysteine desulfurase
MXAN_RS01905	473.626	106.185	2.1572	upregulated	9.8829e-12	1.4987e-10	ribonuclease E inhibitor RraA
MXAN_RS14920	6279.13	1412.55	2.1523	upregulated	3.0114e-20	1.5117e-18	DNA-directed RNA polymerase subunit beta'
MXAN_RS01485	26595.4	6033.86	2.14	upregulated	1.7179e-36	8.932e-34	aldo/keto reductase
MXAN_RS01405	6611.37	1503.64	2.1365	upregulated	2.89e-35	1.1168e-32	4Fe-4S dicluster domain-containing protein
MXAN_RS15365	7129.41	1622.12	2.1359	upregulated	2.9151e-35	1.1168e-32	NADP-dependent oxidoreductase
MXAN_RS18325	7720.31	1758.99	2.1339	upregulated	1.4456e-35	6.5765e-33	IMP dehydrogenase
MXAN_RS20975	128.323	29.3278	2.1294	upregulated	1.3485e-06	8.7331e-06	hypothetical protein
MXAN_RS09490	1008.99	232.877	2.1153	upregulated	7.0835e-21	3.9359e-19	cyclic pyranopterin monophosphate synthase MoaC
MXAN_RS29235	21966.4	5101.35	2.1063	upregulated	2.9651e-24	2.4808e-22	ATP-dependent Clp protease ATP-binding subunit ClpA
MXAN_RS11645	43236.5	10068.6	2.1024	upregulated	9.0104e-33	2.8516e-30	elongation factor G 1
MXAN_RS04135	3625.7	848.258	2.0957	upregulated	1.8066e-29	3.5541e-27	YdiU family protein
MXAN_RS09780	15194.6	3555.96	2.0952	upregulated	3.7603e-25	3.8016e-23	Lon protease 1
MXAN_RS18185	3976.15	938.154	2.0835	upregulated	4.4466e-33	1.5413e-30	aminotransferase class II
MXAN_RS05580	228.383	54.0444	2.0792	upregulated	4.3296e-16	1.2506e-14	putative Fe-S cluster assembly protein SufT
MXAN_RS14935	707.983	168.905	2.0675	upregulated	8.0764e-14	1.7139e-12	lytic transglycosylase
MXAN_RS08565	1017.75	243.481	2.0635	upregulated	4.0026e-18	1.5254e-16	hypothetical protein
MXAN_RS05575	111.346	26.6413	2.0633	upregulated	2.9743e-12	4.9316e-11	SUF system NifU family Fe-S cluster assembly protein
MXAN_RS11025	1518.11	363.627	2.0617	upregulated	7.2437e-30	1.5978e-27	NAD(P)-dependent alcohol dehydrogenase
MXAN_RS28705	9236.42	2214.76	2.0602	upregulated	1.3746e-29	2.7793e-27	electron transfer flavoprotein subunit beta/FixA family protein
MXAN_RS05565	1494.16	359.502	2.0553	upregulated	3.2969e-15	8.1905e-14	Fe-S cluster assembly protein SufD
MXAN_RS08405	69.3647	16.7188	2.0527	upregulated	1.1706e-08	1.1301e-07	TlpA family protein disulfide reductase
MXAN_RS17155	12839.3	3135.1	2.034	upregulated	1.5818e-25	1.7991e-23	succinate dehydrogenase flavoprotein subunit
MXAN_RS10775	8496.3	2076.43	2.0327	upregulated	1.61e-12	2.751e-11	pirin family protein
MXAN_RS18315	3881.95	952.604	2.0268	upregulated	1.6373e-27	2.6485e-25	glutamine-hydrolyzing GMP synthase
MXAN_RS06600	7615.76	1871.94	2.0245	upregulated	5.7631e-32	1.678e-29	aconitate hydratase AcnA
MXAN_RS12830	1373.67	337.759	2.024	upregulated	1.8415e-28	3.2693e-26	thioredoxin
MXAN_RS14740	5424.21	1334.3	2.0233	upregulated	6.7696e-21	3.7905e-19	glycine dehydrogenase (aminomethyl-transferring)
MXAN_RS00600	2797.77	693.733	2.0118	upregulated	2.0272e-30	5.2699e-28	hypothetical protein
MXAN_RS29285	1529.9	384.075	1.994	upregulated	1.3886e-22	9.5159e-21	dihydrolipoyllysine-residue succinyltransferase
MXAN_RS00395	255.258	64.4484	1.9857	upregulated	1.8607e-17	6.5432e-16	KR domain-containing protein
MXAN_RS03995	17953.4	4559.03	1.9775	upregulated	1.6013e-17	5.7419e-16	saccharopine dehydrogenase
MXAN_RS30330	7831.93	1994.76	1.9732	upregulated	1.1376e-30	3.067e-28	membrane protein
MXAN_RS12245	648.285	165.237	1.9721	upregulated	8.2868e-24	6.3494e-22	5-(carboxyamino)imidazole ribonucleotide synthase
MXAN_RS28325	3567.44	910.405	1.9703	upregulated	4.779e-19	2.1009e-17	DNA polymerase III subunit alpha
MXAN_RS10955	4507.38	1152.87	1.9671	upregulated	4.1797e-30	9.8143e-28	nitronate monooxygenase
MXAN_RS20480	4372.32	1120.42	1.9644	upregulated	8.1639e-22	5.2589e-20	lipoyl synthase
MXAN_RS26475	151.833	39.005	1.9608	upregulated	1.0659e-13	2.2168e-12	alpha/beta hydrolase
MXAN_RS11420	1637.07	422.03	1.9557	upregulated	1.5473e-25	1.7877e-23	glutamine--tRNA ligase/YqeY domain fusion protein
MXAN_RS16395	9762.27	2529.74	1.9482	upregulated	3.1822e-30	7.721e-28	pyridoxal phosphate-dependent aminotransferase
MXAN_RS28505	5814.92	1511.31	1.944	upregulated	6.2507e-18	2.3575e-16	sigma-54-dependent Fis family transcriptional regulator
MXAN_RS26840	89.4631	23.3445	1.9382	upregulated	4.4891e-10	5.3306e-09	cytochrome oxidase subunit III
MXAN_RS09770	9766.39	2548.57	1.9381	upregulated	1.7681e-16	5.2747e-15	ATP-dependent Clp protease ATP-binding subunit ClpX
MXAN_RS28710	21253.8	5546.24	1.9381	upregulated	2.9862e-30	7.4955e-28	acyl-CoA dehydrogenase
MXAN_RS14680	1047.59	273.953	1.9351	upregulated	1.2582e-25	1.4772e-23	DNA mismatch repair protein MutS
MXAN_RS25310	11182.4	2938.1	1.9283	upregulated	6.9152e-30	1.573e-27	3-oxoacyl-ACP reductase FabG
MXAN_RS05560	1517.24	399.578	1.9249	upregulated	1.2338e-21	7.8779e-20	Fe-S cluster assembly ATPase SufC
MXAN_RS04140	3698.71	976.06	1.922	upregulated	2.0182e-21	1.2556e-19	glutathione S-transferase
MXAN_RS01480	1147.97	304.442	1.9149	upregulated	5.8895e-19	2.5518e-17	radical SAM protein
MXAN_RS18385	1882.95	499.446	1.9146	upregulated	3.7034e-11	5.2445e-10	CoA transferase subunit B
MXAN_RS29030	2129.98	565.696	1.9127	upregulated	1.6786e-27	2.6562e-25	hypothetical protein
MXAN_RS19920	1403.5	373.457	1.91	upregulated	7.4668e-26	9.3708e-24	ATP-grasp domain-containing protein
MXAN_RS24310	280.554	74.828	1.9066	upregulated	2.1652e-17	7.5052e-16	ferredoxin
MXAN_RS33870	1585.67	423.936	1.9032	upregulated	4.0657e-26	5.3808e-24	XRE family transcriptional regulator
MXAN_RS20530	601.312	161.713	1.8947	upregulated	3.8597e-20	1.8855e-18	aspartate aminotransferase
MXAN_RS19710	5515.53	1489.91	1.8883	upregulated	3.9536e-20	1.9059e-18	ATP-dependent Clp protease ATP-binding subunit ClpX
MXAN_RS03745	2798.58	756.765	1.8868	upregulated	2.5726e-27	3.9013e-25	VWA domain-containing protein
MXAN_RS31185	6418.71	1736.92	1.8858	upregulated	6.3142e-28	1.0689e-25	class II fumarate hydratase
MXAN_RS14590	1511.52	409.465	1.8842	upregulated	1.9946e-17	6.9467e-16	ATP-dependent protease ATPase subunit HslU
MXAN_RS18450	3368.72	913.655	1.8825	upregulated	2.4356e-27	3.7721e-25	iron-sulfur cluster carrier protein ApbC
MXAN_RS17100	121.731	33.0308	1.8818	upregulated	7.0021e-11	9.4211e-10	2-succinyl-6-hydroxy-2%2C4-cyclohexadiene-1-carboxylate synthase
MXAN_RS09765	1938.63	527.225	1.8785	upregulated	2.9656e-25	3.0838e-23	ATP-dependent Clp protease proteolytic subunit
MXAN_RS07635	2340.9	636.784	1.8782	upregulated	3.7373e-11	5.2823e-10	cysteine synthase A
MXAN_RS32040	1852.93	504.277	1.8775	upregulated	5.7023e-26	7.412e-24	hypothetical protein
MXAN_RS17840	4578.56	1250.46	1.8724	upregulated	2.7124e-19	1.2263e-17	polyprenyl synthetase family protein
MXAN_RS09870	12616	3448.21	1.8713	upregulated	2.3862e-28	4.1356e-26	cystathionine gamma-synthase
MXAN_RS14180	3627.72	992.716	1.8696	upregulated	1.6111e-27	2.6485e-25	ribonucleoside-diphosphate reductase%2C adenosylcobalamin-dependent
MXAN_RS07595	123921	34049.8	1.8637	upregulated	1.5709e-28	2.8586e-26	alkyl hydroperoxide reductase
MXAN_RS12240	132.536	36.4416	1.8627	upregulated	0.00029584	0.0010687	Cys-tRNA(Pro) deacylase
MXAN_RS00410	260.995	71.895	1.8601	upregulated	3.5681e-16	1.0431e-14	acetyl-CoA carboxylase carboxyltransferase subunit
MXAN_RS12160	2224.01	616.873	1.8501	upregulated	8.784e-26	1.0837e-23	TldD/PmbA family protein
MXAN_RS17175	1336.36	371.708	1.8461	upregulated	4.1399e-17	1.376e-15	nucleoside-diphosphate kinase
MXAN_RS01045	6581.68	1835.33	1.8424	upregulated	6.8569e-27	1.0186e-24	PLP-dependent aminotransferase family protein
MXAN_RS18175	293.405	81.8893	1.8411	upregulated	1.4247e-11	2.1382e-10	NAD(P)-dependent oxidoreductase
MXAN_RS16225	1656.83	462.804	1.84	upregulated	1.603e-23	1.1906e-21	MinD/ParA family protein
MXAN_RS11265	2064.33	577.249	1.8384	upregulated	4.4376e-25	4.3651e-23	NAD-dependent protein deacetylase
MXAN_RS10950	353.877	99.0415	1.8371	upregulated	2.498e-11	3.6365e-10	DsbA family oxidoreductase
MXAN_RS25895	2687.42	753.108	1.8353	upregulated	1.049e-25	1.2726e-23	oxidoreductase
MXAN_RS12525	5808.51	1630.43	1.8329	upregulated	1.1602e-26	1.6241e-24	acyl-CoA thioesterase
MXAN_RS10535	288.964	81.2516	1.8304	upregulated	1.3492e-16	4.1265e-15	coenzyme F420-dependent NADP oxidoreductase
MXAN_RS20485	15288.1	4299.39	1.8302	upregulated	5.8749e-24	4.5493e-22	dihydrolipoyl dehydrogenase
MXAN_RS04145	5089.53	1433.29	1.8282	upregulated	1.2393e-26	1.7021e-24	KR domain-containing protein
MXAN_RS20980	301.119	84.8722	1.827	upregulated	1.288e-16	3.956e-15	hypothetical protein
MXAN_RS14915	22572.6	6379.83	1.823	upregulated	2.5105e-23	1.8093e-21	DNA-directed RNA polymerase subunit beta
MXAN_RS26930	2163.28	611.88	1.8219	upregulated	2.4988e-06	1.5246e-05	4Fe-4S dicluster domain-containing protein
MXAN_RS09825	1812.28	512.904	1.821	upregulated	2.337e-24	2.0251e-22	peptidase M24 family protein
MXAN_RS14350	4489.33	1270.61	1.821	upregulated	7.2023e-27	1.0485e-24	SCP-2 sterol transfer family protein
MXAN_RS12430	2180.75	617.502	1.8203	upregulated	4.3401e-25	4.3277e-23	aminotransferase class II
MXAN_RS28525	6940.87	1965.58	1.8202	upregulated	1.1527e-26	1.6241e-24	acetyl-CoA C-acetyltransferase
MXAN_RS09595	1071.81	303.615	1.8197	upregulated	4.2687e-23	3.0463e-21	tRNA threonylcarbamoyladenosine dehydratase
MXAN_RS19935	1842.71	522.358	1.8187	upregulated	6.8629e-25	6.4877e-23	porphobilinogen synthase
MXAN_RS36110	4403.02	1248.34	1.8185	upregulated	4.6663e-24	3.6522e-22	hypothetical protein
MXAN_RS28245	3097.63	880.363	1.815	upregulated	3.7983e-21	2.1943e-19	PrkA protein
MXAN_RS00610	438.033	124.681	1.8128	upregulated	1.2912e-18	5.3705e-17	hypothetical protein
MXAN_RS32045	86.3308	24.5784	1.8125	upregulated	9.6437e-06	5.1314e-05	response regulator
MXAN_RS17255	3205.5	914.91	1.8088	upregulated	2.4151e-25	2.6238e-23	30S ribosomal protein S1
MXAN_RS20520	176.135	50.3279	1.8073	upregulated	1.8616e-13	3.7125e-12	1-(5-phosphoribosyl)-5-((5-phosphoribosylamino)methylideneamino)imidazole-4-carboxamide isomerase
MXAN_RS34325	12578.7	3595.49	1.8067	upregulated	1.8325e-22	1.2237e-20	glutathione peroxidase
MXAN_RS16220	9398.65	2690.55	1.8046	upregulated	1.1268e-24	1.0002e-22	HNH endonuclease
MXAN_RS33495	205.952	58.9985	1.8036	upregulated	1.4512e-05	7.4287e-05	Rrf2 family transcriptional regulator
MXAN_RS01910	1639.65	469.807	1.8032	upregulated	3.6772e-24	2.974e-22	aldo/keto reductase
MXAN_RS27760	1380.36	395.857	1.802	upregulated	3.2352e-13	6.1971e-12	hypothetical protein
MXAN_RS10380	3233.77	928.326	1.8005	upregulated	3.2531e-25	3.3351e-23	NmrA family transcriptional regulator
MXAN_RS26060	170.324	49.0501	1.796	upregulated	4.4882e-11	6.2826e-10	hypothetical protein
MXAN_RS34330	4558.65	1313.57	1.7951	upregulated	2.2167e-25	2.4679e-23	haloacid dehalogenase
MXAN_RS18390	2279.33	658.146	1.7921	upregulated	9.1495e-12	1.3962e-10	CoA transferase subunit A
MXAN_RS28510	7121.07	2058.66	1.7904	upregulated	1.0914e-24	9.9304e-23	DUF1751 domain-containing protein
MXAN_RS33180	529.921	153.718	1.7855	upregulated	6.7473e-18	2.5316e-16	hypothetical protein
MXAN_RS10375	564.073	163.647	1.7853	upregulated	1.4511e-17	5.2291e-16	methyltransferase
MXAN_RS28520	881.243	255.764	1.7847	upregulated	1.0281e-17	3.7417e-16	hypothetical protein
MXAN_RS04000	3736.22	1087.83	1.7801	upregulated	2.5148e-25	2.692e-23	TetR family transcriptional regulator
MXAN_RS12905	1980.42	577.079	1.779	upregulated	8.0537e-19	3.4484e-17	pyruvate dehydrogenase complex E1 component subunit beta
MXAN_RS12510	256.319	74.7039	1.7787	upregulated	3.702e-05	0.00016969	hypothetical protein
MXAN_RS00930	309.511	90.437	1.775	upregulated	5.0069e-16	1.4181e-14	hypothetical protein
MXAN_RS18455	91.6034	26.782	1.7741	upregulated	7.3323e-05	0.00031266	hypothetical protein
MXAN_RS24750	4567.2	1337.1	1.7722	upregulated	4.6365e-25	4.4999e-23	LLM class flavin-dependent oxidoreductase
MXAN_RS00405	489.772	143.407	1.772	upregulated	2.072e-18	8.3789e-17	DUF1446 domain-containing protein
MXAN_RS25315	589.405	172.577	1.772	upregulated	2.1956e-18	8.733e-17	QacE family quaternary ammonium compound efflux SMR transporter
MXAN_RS22675	137.965	40.422	1.7711	upregulated	3.8081e-11	5.3719e-10	biopolymer transporter ExbD
MXAN_RS09495	220.447	64.6009	1.7708	upregulated	2.3787e-08	2.167e-07	hypothetical protein
MXAN_RS09815	3820.83	1120.02	1.7704	upregulated	7.3203e-25	6.8314e-23	monothiol glutaredoxin%2C Grx4 family
MXAN_RS28145	12397.7	3634.35	1.7703	upregulated	6.5139e-26	8.3184e-24	glutamate--cysteine ligase
MXAN_RS05550	5785.14	1699.7	1.7671	upregulated	1.2574e-25	1.4772e-23	SUF system Fe-S cluster assembly regulator
MXAN_RS31160	2564.87	753.985	1.7663	upregulated	4.6106e-24	3.6479e-22	hypothetical protein
MXAN_RS17005	290.625	85.4867	1.7654	upregulated	1.8635e-09	2.0552e-08	signal peptidase I
MXAN_RS20475	2571.7	757.62	1.7632	upregulated	4.9372e-16	1.4038e-14	2-oxo acid dehydrogenase subunit E2
MXAN_RS01780	2231.2	657.526	1.7627	upregulated	6.846e-11	9.2282e-10	DUF4114 domain-containing protein
MXAN_RS22145	1328.16	391.652	1.7618	upregulated	4.7149e-21	2.7024e-19	3-methyl-2-oxobutanoate dehydrogenase
MXAN_RS26850	1075.87	318.107	1.7579	upregulated	3.7386e-08	3.2669e-07	cytochrome-c oxidase%2C cbb3-type subunit I
MXAN_RS13315	6788.08	2012.25	1.7542	upregulated	1.0805e-24	9.9304e-23	glutamine amidotransferase
MXAN_RS34175	8538.94	2532.54	1.7535	upregulated	3.913e-20	1.8989e-18	peptide-methionine (S)-S-oxide reductase MsrA
MXAN_RS17000	1265.32	375.432	1.7529	upregulated	2.5623e-22	1.6803e-20	elongation factor 4
MXAN_RS16360	2858.08	848.893	1.7514	upregulated	1.921e-18	7.8649e-17	translational GTPase TypA
MXAN_RS24435	3618.8	1078.33	1.7467	upregulated	3.0898e-24	2.5558e-22	TolC family protein
MXAN_RS31400	4478.82	1335.34	1.7459	upregulated	1.1266e-24	1.0002e-22	aldo/keto reductase
MXAN_RS28155	9311.76	2777.83	1.7451	upregulated	1.2676e-15	3.3552e-14	PDZ domain-containing protein
MXAN_RS25320	976.058	291.333	1.7443	upregulated	1.3578e-20	7.0595e-19	TetR/AcrR family transcriptional regulator
MXAN_RS09485	2095.7	626.303	1.7425	upregulated	1.8984e-15	4.8829e-14	hypothetical protein
MXAN_RS07600	300844	90042.9	1.7403	upregulated	2.2377e-25	2.4679e-23	peroxiredoxin
MXAN_RS09775	4132.87	1238.37	1.7387	upregulated	9.1038e-15	2.1727e-13	S9 family peptidase
MXAN_RS18310	17765	5326.7	1.7377	upregulated	5.4059e-25	5.1775e-23	S46 family peptidase
MXAN_RS01010	799.35	240.06	1.7354	upregulated	1.7958e-17	6.3456e-16	class I SAM-dependent methyltransferase
MXAN_RS15525	3958.9	1189.01	1.7353	upregulated	4.3398e-24	3.4714e-22	thioredoxin
MXAN_RS21335	2339.55	702.706	1.7352	upregulated	1.2499e-23	9.4772e-22	bifunctional phosphopantothenoylcysteine decarboxylase/phosphopantothenate--cysteine ligase CoaBC
MXAN_RS05555	7490.05	2251.34	1.7342	upregulated	1.3291e-24	1.1656e-22	Fe-S cluster assembly protein SufB
MXAN_RS19775	40.7155	12.2487	1.7329	upregulated	4.7408e-05	0.0002127	MoaD/ThiS family protein
MXAN_RS25795	214.734	64.6865	1.731	upregulated	2.6428e-13	5.1026e-12	ABC transporter
MXAN_RS14380	4385.62	1325.65	1.7261	upregulated	1.1256e-22	7.8782e-21	acyl-CoA dehydrogenase
MXAN_RS20525	188.471	57.0263	1.7246	upregulated	2.99e-08	2.6705e-07	imidazole glycerol phosphate synthase subunit HisH
MXAN_RS32660	1172.19	355.064	1.7231	upregulated	2.1469e-21	1.3243e-19	DUF1684 domain-containing protein
MXAN_RS33170	2173.99	660.729	1.7182	upregulated	9.5624e-23	6.7577e-21	thioredoxin
MXAN_RS25290	13154.8	4005.66	1.7155	upregulated	3.5683e-24	2.9184e-22	RNA polymerase sigma factor RpoD
MXAN_RS17080	1100.19	335.151	1.7149	upregulated	8.9456e-21	4.8593e-19	bifunctional demethylmenaquinone methyltransferase/2-methoxy-6-polyprenyl-1%2C4-benzoquinol methylase UbiE
MXAN_RS18395	13451.1	4098.25	1.7146	upregulated	2.8002e-24	2.398e-22	acetyl-CoA C-acetyltransferase
MXAN_RS06995	22531	6881.19	1.7112	upregulated	2.9535e-24	2.4808e-22	NAD(P)/FAD-dependent oxidoreductase
MXAN_RS24755	880.694	268.965	1.7112	upregulated	1.4785e-11	2.2053e-10	thiol oxidoreductase with 2 cytochrome C heme-binding sites
MXAN_RS04130	163.978	50.0816	1.7111	upregulated	3.5922e-11	5.0969e-10	inorganic pyrophosphatase
MXAN_RS28030	140.543	42.957	1.71	upregulated	2.9095e-09	3.0962e-08	ABC transporter
MXAN_RS29225	1380.61	423.266	1.7057	upregulated	2.6503e-21	1.6076e-19	N-acetyltransferase
MXAN_RS30545	4997.33	1532.18	1.7056	upregulated	1.5505e-23	1.1635e-21	peptidase M50
MXAN_RS24305	1726.76	531.467	1.7	upregulated	2.2924e-19	1.0494e-17	Fe-S protein assembly chaperone HscA
MXAN_RS26925	269.54	83.1949	1.6959	upregulated	1.4629e-12	2.5233e-11	NrfD family oxidoreductase membrane subunit
MXAN_RS12910	1403.83	434.157	1.6931	upregulated	2.4244e-10	2.9759e-09	pyruvate dehydrogenase complex dihydrolipoamide acetyltransferase
MXAN_RS36185	6476.95	2006.82	1.6904	upregulated	1.9653e-23	1.4306e-21	signal peptide peptidase SppA
MXAN_RS29280	9783.95	3040.29	1.6862	upregulated	1.8184e-23	1.337e-21	2-oxoglutarate dehydrogenase E1 component
MXAN_RS01015	2735.46	850.111	1.6861	upregulated	3.277e-21	1.9552e-19	diacylglyceryl transferase
MXAN_RS03840	249.545	77.6033	1.6851	upregulated	1.0598e-13	2.2104e-12	hypothetical protein
MXAN_RS09980	796.704	248.073	1.6833	upregulated	2.5037e-07	1.8672e-06	pantoate--beta-alanine ligase
MXAN_RS30720	3445.06	1072.9	1.683	upregulated	1.1475e-22	7.9548e-21	aminomethyl transferase family protein
MXAN_RS10975	3462.74	1079.31	1.6818	upregulated	1.6166e-22	1.0896e-20	hypothetical protein
MXAN_RS17130	13636.6	4262.85	1.6776	upregulated	1.6646e-16	4.9862e-15	hypothetical protein
MXAN_RS03835	1313.91	412.284	1.6722	upregulated	1.6884e-20	8.655e-19	acyl-CoA dehydrogenase
MXAN_RS31960	2851.56	896.529	1.6693	upregulated	2.776e-22	1.8042e-20	DsbA family oxidoreductase
MXAN_RS00380	2260.28	711.882	1.6668	upregulated	2.5756e-21	1.5755e-19	amidohydrolase
MXAN_RS29365	5569.78	1757.98	1.6637	upregulated	2.0904e-22	1.3832e-20	hypothetical protein
MXAN_RS05240	493.129	156.205	1.6585	upregulated	4.3769e-13	8.2324e-12	CPXCG motif-containing cysteine-rich protein
MXAN_RS27250	306.992	97.3272	1.6573	upregulated	5.4014e-14	1.1598e-12	hypothetical protein
MXAN_RS17845	738.38	234.84	1.6527	upregulated	3.0291e-18	1.1854e-16	transcriptional regulator
MXAN_RS31180	3301.4	1051.24	1.651	upregulated	1.6621e-21	1.043e-19	ATP-dependent Clp protease proteolytic subunit
MXAN_RS28250	381.48	121.697	1.6483	upregulated	8.4088e-12	1.294e-10	hypothetical protein
MXAN_RS04190	7083.5	2266.5	1.644	upregulated	1.3988e-22	9.5159e-21	glutathione S-transferase
MXAN_RS01775	34.3154	10.9983	1.6416	upregulated	0.00040177	0.0013993	prepilin-type N-terminal cleavage/methylation domain-containing protein
MXAN_RS22205	809.76	259.533	1.6416	upregulated	2.6995e-18	1.0621e-16	GNAT family N-acetyltransferase
MXAN_RS02465	356.636	114.425	1.6401	upregulated	1.5301e-09	1.7112e-08	hypothetical protein
MXAN_RS34295	6731.3	2159.93	1.6399	upregulated	2.112e-15	5.3753e-14	type I methionyl aminopeptidase
MXAN_RS12360	2464.78	791.103	1.6395	upregulated	7.7901e-18	2.9079e-16	RIP metalloprotease RseP
MXAN_RS09480	19802	6361.49	1.6382	upregulated	7.4075e-16	2.0347e-14	thioredoxin-disulfide reductase
MXAN_RS07985	1850.03	594.413	1.638	upregulated	1.2645e-20	6.6217e-19	alpha/beta hydrolase
MXAN_RS29530	570.803	183.488	1.6373	upregulated	5.9819e-17	1.9352e-15	cytochrome c oxidase subunit I
MXAN_RS06260	567.6	182.52	1.6368	upregulated	6.2263e-17	2.0005e-15	pyridoxine/pyridoxamine 5'-phosphate oxidase
MXAN_RS01215	1072.77	345.071	1.6364	upregulated	2.3176e-19	1.0544e-17	hypothetical protein
MXAN_RS27315	271.635	87.4092	1.6358	upregulated	3.3886e-13	6.4569e-12	transcription termination factor Rho
MXAN_RS26935	880.979	283.789	1.6343	upregulated	9.5081e-08	7.6138e-07	cytochrome c
MXAN_RS05495	3035.69	977.946	1.6342	upregulated	3.5502e-17	1.1854e-15	insulinase family protein
MXAN_RS22255	4130.92	1331.26	1.6337	upregulated	4.5297e-18	1.7173e-16	ABC-F family ATPase
MXAN_RS09990	1660.58	535.431	1.6329	upregulated	3.9334e-11	5.538e-10	hypothetical protein
MXAN_RS21705	632.783	204.496	1.6296	upregulated	8.8046e-18	3.2532e-16	hypothetical protein
MXAN_RS09505	1036.62	335.11	1.6292	upregulated	1.9233e-18	7.8649e-17	hypothetical protein
MXAN_RS28605	529.427	171.265	1.6282	upregulated	4.1873e-14	9.0984e-13	methylated-DNA--protein-cysteine methyltransferase
MXAN_RS18445	219.421	71.0436	1.6269	upregulated	1.3614e-05	7.0044e-05	hypothetical protein
MXAN_RS30150	214.51	69.4602	1.6268	upregulated	1.5346e-05	7.8224e-05	hypothetical protein
MXAN_RS17020	1484.22	481.189	1.625	upregulated	6.4732e-20	3.0796e-18	carbamoyl-phosphate synthase small subunit
MXAN_RS20515	88.2711	28.683	1.6217	upregulated	4.0289e-06	2.3256e-05	imidazoleglycerol-phosphate dehydratase
MXAN_RS26030	2639.06	857.811	1.6213	upregulated	9.4741e-21	5.1083e-19	sigma-54-dependent Fis family transcriptional regulator
MXAN_RS37205	276.93	90.0252	1.6211	upregulated	2.309e-13	4.5181e-12	peptidase M23
MXAN_RS29620	1806.24	587.372	1.6206	upregulated	2.6548e-20	1.342e-18	NADPH:quinone oxidoreductase family protein
MXAN_RS01050	1927.36	626.947	1.6202	upregulated	9.0953e-16	2.452e-14	Lrp/AsnC family transcriptional regulator
MXAN_RS02195	589.127	191.742	1.6194	upregulated	2.0744e-09	2.2638e-08	hypothetical protein
MXAN_RS06175	4028.78	1312.96	1.6175	upregulated	3.7038e-21	2.1568e-19	hypothetical protein
MXAN_RS14185	1051.32	342.667	1.6173	upregulated	3.8644e-19	1.7257e-17	ferredoxin
MXAN_RS05750	3498.86	1144.27	1.6125	upregulated	1.0625e-20	5.6869e-19	DUF3857 domain-containing protein
MXAN_RS06765	2056.76	673.483	1.6107	upregulated	3.1921e-13	6.1307e-12	hypothetical protein
MXAN_RS36150	2579.16	844.711	1.6104	upregulated	7.8083e-21	4.3058e-19	hypothetical protein
MXAN_RS26295	31.3344	10.2658	1.6099	upregulated	0.00030656	0.0011014	nucleoside deaminase
MXAN_RS33440	479.485	157.211	1.6088	upregulated	1.2757e-14	2.9763e-13	sterol desaturase family protein
MXAN_RS02265	1692.04	555.078	1.608	upregulated	5.9803e-20	2.8638e-18	peptidase M24 family protein
MXAN_RS21025	2580.08	846.382	1.608	upregulated	4.7256e-15	1.1543e-13	hypothetical protein
MXAN_RS05305	4126.26	1354.08	1.6075	upregulated	4.7677e-21	2.7112e-19	amidophosphoribosyltransferase
MXAN_RS23495	828.549	271.962	1.6072	upregulated	9.4802e-18	3.4852e-16	MFS transporter
MXAN_RS19565	586.278	192.812	1.6044	upregulated	3.3139e-07	2.4194e-06	hypothetical protein
MXAN_RS28515	425.971	140.168	1.6036	upregulated	1.9961e-15	5.116e-14	hypothetical protein
MXAN_RS12250	501.741	165.283	1.602	upregulated	6.3485e-16	1.7571e-14	5-(carboxyamino)imidazole ribonucleotide mutase
MXAN_RS28420	5666.79	1867.15	1.6017	upregulated	3.5597e-21	2.0896e-19	superoxide dismutase family protein
MXAN_RS05150	775.529	255.684	1.6008	upregulated	1.1776e-17	4.2647e-16	hypothetical protein
MXAN_RS17050	6266.85	2068.19	1.5994	upregulated	3.1831e-21	1.9149e-19	citrate synthase
MXAN_RS35810	3029.38	1002.97	1.5947	upregulated	2.0564e-20	1.0468e-18	Vegetative protein
MXAN_RS11640	786.852	260.575	1.5944	upregulated	5.3315e-12	8.455e-11	ABC transporter ATP-binding protein
MXAN_RS12015	385.981	127.827	1.5943	upregulated	1.399e-08	1.326e-07	type IIA DNA topoisomerase subunit B
MXAN_RS20470	653.288	216.379	1.5942	upregulated	8.911e-17	2.8079e-15	hypothetical protein
MXAN_RS18010	500.847	165.957	1.5936	upregulated	4.4159e-13	8.2844e-12	insulinase family protein
MXAN_RS16520	5441.77	1803.42	1.5933	upregulated	6.0673e-21	3.4235e-19	3%2C4-dihydroxy-2-butanone-4-phosphate synthase
MXAN_RS29035	81.8779	27.1547	1.5923	upregulated	0.0001817	0.0006994	tetratricopeptide repeat-containing protein
MXAN_RS24275	3510.21	1167.95	1.5876	upregulated	1.6202e-20	8.364e-19	hypothetical protein
MXAN_RS09170	369.203	122.947	1.5864	upregulated	2.3082e-14	5.1857e-13	serine/threonine protein kinase
MXAN_RS25930	1422.32	474.478	1.5838	upregulated	4.7912e-19	2.1009e-17	elongation factor Ts
MXAN_RS09820	801.012	267.277	1.5835	upregulated	7.4281e-08	6.0957e-07	DUF2914 domain-containing protein
MXAN_RS11440	4495.6	1500.92	1.5827	upregulated	3.023e-17	1.014e-15	N-acetyltransferase
MXAN_RS08530	367.651	122.908	1.5808	upregulated	3.1021e-14	6.8843e-13	MarR family transcriptional regulator
MXAN_RS17085	2137.29	714.867	1.58	upregulated	5.5408e-15	1.3444e-13	3-deoxy-7-phosphoheptulonate synthase
MXAN_RS00335	688.171	230.294	1.5793	upregulated	1.0382e-13	2.1715e-12	RtcB family protein
MXAN_RS09975	5597.54	1873.99	1.5787	upregulated	5.4544e-17	1.7857e-15	3-methyl-2-oxobutanoate hydroxymethyltransferase
MXAN_RS28380	50.1971	16.8218	1.5773	upregulated	0.02329	0.046857	hypothetical protein
MXAN_RS08395	670.903	225.001	1.5762	upregulated	9.5273e-17	2.9892e-15	hypothetical protein
MXAN_RS12900	3671.56	1232.03	1.5754	upregulated	3.345e-20	1.6677e-18	pyruvate dehydrogenase (acetyl-transferring) E1 component subunit alpha
MXAN_RS01560	2090.95	701.887	1.5748	upregulated	2.2726e-19	1.047e-17	adenosylmethionine--8-amino-7-oxononanoate transaminase
MXAN_RS03505	1037.14	348.198	1.5746	upregulated	9.9062e-18	3.6235e-16	hypothetical protein
MXAN_RS07040	1364.63	458.533	1.5734	upregulated	2.1806e-18	8.7212e-17	hypothetical protein
MXAN_RS17150	2363.86	794.407	1.5732	upregulated	1.1339e-18	4.7434e-17	malate dehydrogenase
MXAN_RS08400	118.324	39.8102	1.5715	upregulated	2.5762e-08	2.3265e-07	hypothetical protein
MXAN_RS26940	1326.91	446.45	1.5715	upregulated	4.2328e-10	5.0676e-09	nitrate reductase
MXAN_RS09985	2443.52	822.334	1.5712	upregulated	1.5446e-13	3.1319e-12	SsrA-binding protein
MXAN_RS01785	303.345	102.107	1.5709	upregulated	2.3016e-11	3.3708e-10	hypothetical protein
MXAN_RS20545	623.675	210.171	1.5692	upregulated	4.699e-16	1.3466e-14	glycine oxidase ThiO
MXAN_RS33940	422.409	142.401	1.5687	upregulated	1.4815e-14	3.4343e-13	alpha/beta hydrolase
MXAN_RS12165	2116.92	713.678	1.5686	upregulated	2.0216e-19	9.4327e-18	protease TldD
MXAN_RS30335	220.092	74.2311	1.568	upregulated	2.0737e-11	3.0494e-10	hypothetical protein
MXAN_RS22025	755.419	255.623	1.5633	upregulated	3.9183e-15	9.6683e-14	hypothetical protein
MXAN_RS32665	473.977	160.462	1.5626	upregulated	2.7928e-10	3.4224e-09	PQQ-dependent sugar dehydrogenase
MXAN_RS05280	5166.21	1751.05	1.5609	upregulated	3.6436e-20	1.792e-18	aldo/keto reductase
MXAN_RS10055	24981	8470.97	1.5602	upregulated	8.2325e-21	4.5056e-19	30S ribosomal protein S15
MXAN_RS11550	2244.65	761.343	1.5599	upregulated	5.1585e-19	2.2484e-17	excinuclease ABC subunit A
MXAN_RS16190	880.365	298.836	1.5587	upregulated	2.3961e-17	8.1883e-16	ABC transporter ATP-binding protein
MXAN_RS28875	1368.38	465.444	1.5558	upregulated	3.6447e-18	1.4037e-16	transglutaminase domain-containing protein
MXAN_RS13320	875.408	297.948	1.5549	upregulated	8.3359e-12	1.2883e-10	histidine kinase
MXAN_RS20510	133.153	45.3971	1.5524	upregulated	0.0028343	0.0076523	imidazole glycerol phosphate synthase cyclase subunit
MXAN_RS14585	849.38	289.797	1.5514	upregulated	1.2704e-16	3.9184e-15	HslU--HslV peptidase proteolytic subunit
MXAN_RS12520	23479	8013.94	1.5508	upregulated	1.1138e-20	5.9176e-19	iron-sulfur cluster assembly accessory protein
MXAN_RS04245	782.345	267.343	1.5491	upregulated	1.1383e-16	3.5409e-15	hypothetical protein
MXAN_RS28090	300.082	102.748	1.5462	upregulated	4.5569e-11	6.3665e-10	hypothetical protein
MXAN_RS30710	2444.19	837.441	1.5453	upregulated	4.3405e-19	1.9265e-17	cupin
MXAN_RS13220	1506.15	516.691	1.5435	upregulated	3.7524e-18	1.4376e-16	NADH-quinone oxidoreductase subunit D
MXAN_RS03695	1945.06	667.409	1.5432	upregulated	1.4696e-18	6.078e-17	DNA gyrase subunit A
MXAN_RS18200	625.971	214.901	1.5424	upregulated	1.3094e-15	3.4533e-14	aminotransferase
MXAN_RS17955	2226.89	764.771	1.5419	upregulated	1.1341e-12	2.0086e-11	transcriptional repressor
MXAN_RS30450	298.085	102.438	1.541	upregulated	1.2401e-12	2.1857e-11	hypothetical protein
MXAN_RS08525	251.723	86.5299	1.5406	upregulated	6.4194e-12	1.0136e-10	DNA alkylation repair protein
MXAN_RS17785	1980.59	681.214	1.5398	upregulated	1.1253e-18	4.7347e-17	membrane protein
MXAN_RS02945	1963.73	675.55	1.5395	upregulated	2.0985e-18	8.4393e-17	NAD-dependent succinate-semialdehyde dehydrogenase
MXAN_RS26480	54.4504	18.7512	1.538	upregulated	2.5348e-05	0.00012227	acyl-CoA thioesterase
MXAN_RS29205	4562.42	1571.35	1.5378	upregulated	4.0507e-13	7.6584e-12	SAM-dependent methyltransferase
MXAN_RS29210	7257.06	2502.61	1.536	upregulated	4.4394e-14	9.5889e-13	NifU family protein
MXAN_RS03220	405.275	139.822	1.5353	upregulated	2.3236e-14	5.2041e-13	TetR/AcrR family transcriptional regulator
MXAN_RS18005	922.712	318.369	1.5352	upregulated	6.2386e-17	2.0005e-15	insulinase family protein
MXAN_RS21095	746.646	257.918	1.5335	upregulated	3.6379e-16	1.0592e-14	class II glutamine amidotransferase
MXAN_RS13585	1883.97	651.392	1.5322	upregulated	2.0489e-18	8.3317e-17	hypothetical protein
MXAN_RS04640	463.626	160.377	1.5315	upregulated	3.6724e-14	8.076e-13	hypothetical protein
MXAN_RS32460	3655.5	1264.61	1.5314	upregulated	1.2454e-16	3.8576e-15	N-acetyltransferase
MXAN_RS32745	1057.83	365.952	1.5314	upregulated	1.3514e-13	2.771e-12	oxygen-dependent coproporphyrinogen oxidase
MXAN_RS01025	3831.28	1325.47	1.5313	upregulated	3.1236e-19	1.4035e-17	hypothetical protein
MXAN_RS33725	7926.84	2743.41	1.5308	upregulated	7.5022e-20	3.546e-18	transcriptional repressor
MXAN_RS16175	924.53	320.013	1.5306	upregulated	9.8471e-17	3.0763e-15	GAF domain-containing protein
MXAN_RS09510	536.92	185.91	1.5301	upregulated	2.2721e-13	4.4578e-12	hypothetical protein
MXAN_RS13345	653.937	226.552	1.5293	upregulated	6.981e-16	1.9248e-14	peptidase M4
MXAN_RS02200	2652.21	919.513	1.5283	upregulated	8.7248e-19	3.7139e-17	CDP-alcohol phosphatidyltransferase
MXAN_RS28320	54.7159	18.9785	1.5276	upregulated	3.7502e-05	0.00017158	DUF2380 domain-containing protein
MXAN_RS22135	1606.43	557.378	1.5271	upregulated	4.6821e-11	6.5289e-10	hypothetical protein
MXAN_RS29360	121007	42017.4	1.526	upregulated	3.5559e-20	1.7608e-18	molecular chaperone HtpG
MXAN_RS27755	492.234	171.03	1.5251	upregulated	5.844e-15	1.4132e-13	hypothetical protein
MXAN_RS12585	2505.88	871.351	1.524	upregulated	8.4314e-18	3.1312e-16	quinolinate synthase NadA
MXAN_RS32055	8843.3	3081.86	1.5208	upregulated	1.171e-19	5.4992e-18	hypothetical protein
MXAN_RS34090	2038.23	711.089	1.5192	upregulated	1.1135e-18	4.7125e-17	aldo/keto reductase
MXAN_RS32900	112.701	39.3776	1.5171	upregulated	6.386e-08	5.3003e-07	DUF378 domain-containing protein
MXAN_RS36130	2199.89	769.564	1.5153	upregulated	4.4674e-09	4.6322e-08	ParA family protein
MXAN_RS32225	910.969	318.734	1.5151	upregulated	1.4114e-16	4.2629e-15	proline--tRNA ligase
MXAN_RS13215	783.074	274.12	1.5143	upregulated	8.51e-13	1.5333e-11	ferredoxin
MXAN_RS11425	348.606	122.132	1.5132	upregulated	4.7855e-13	8.8862e-12	serine hydrolase
MXAN_RS33165	735.79	257.833	1.5129	upregulated	1.8362e-15	4.7396e-14	hybrid sensor histidine kinase/response regulator
MXAN_RS17170	1245.14	436.567	1.512	upregulated	1.5781e-13	3.1908e-12	succinate--CoA ligase subunit alpha
MXAN_RS36600	27.2675	9.56839	1.5108	upregulated	0.0027866	0.0075383	hypothetical protein
MXAN_RS28615	8361.04	2941.18	1.5073	upregulated	2.0431e-19	9.4723e-18	homoserine O-acetyltransferase
MXAN_RS36105	669.649	235.663	1.5067	upregulated	1.5545e-09	1.7355e-08	L-histidine N(alpha)-methyltransferase
MXAN_RS24430	1380.73	487.156	1.503	upregulated	2.0051e-16	5.9329e-15	MarR family transcriptional regulator
MXAN_RS04530	446.01	157.575	1.501	upregulated	1.4317e-13	2.9274e-12	hypothetical protein
MXAN_RS28730	282.42	99.7957	1.5008	upregulated	6.7184e-12	1.0494e-10	2-amino-4-hydroxy-6-hydroxymethyldihydropteridine diphosphokinase
MXAN_RS23460	96.319	34.0381	1.5007	upregulated	2.854e-07	2.1112e-06	flavin reductase
MXAN_RS00090	964.141	341.376	1.4979	upregulated	1.3697e-16	4.1717e-15	glutathione synthase
MXAN_RS03830	3681.69	1304.34	1.4971	upregulated	2.1657e-14	4.8958e-13	hypothetical protein
MXAN_RS34065	5927.57	2101.58	1.496	upregulated	7.63e-12	1.1867e-10	hypothetical protein
MXAN_RS20450	504.473	178.878	1.4958	upregulated	3.4923e-14	7.7032e-13	molybdopterin molybdenumtransferase MoeA
MXAN_RS17780	5950.94	2110.6	1.4955	upregulated	7.2942e-19	3.1417e-17	quaternary ammonium compound-resistance protein SugE
MXAN_RS30180	652.951	231.917	1.4934	upregulated	2.9271e-05	0.00013862	hypothetical protein
MXAN_RS00300	1278.61	455.08	1.4904	upregulated	1.1318e-12	2.0086e-11	hypothetical protein
MXAN_RS08220	4571.53	1627.83	1.4897	upregulated	2.0354e-15	5.1984e-14	permease
MXAN_RS11485	3174.75	1130.8	1.4893	upregulated	3.1691e-18	1.227e-16	hypothetical protein
MXAN_RS21155	222.855	79.4445	1.4881	upregulated	1.8033e-10	2.2554e-09	pirin family protein
MXAN_RS01550	1685.32	600.807	1.488	upregulated	2.7526e-17	9.3628e-16	N-acetyltransferase
MXAN_RS20250	518.866	185.339	1.4852	upregulated	6.2549e-14	1.3391e-12	cysteine synthase A
MXAN_RS23300	112.292	40.123	1.4848	upregulated	8.3373e-08	6.7656e-07	response regulator
MXAN_RS14750	717.537	256.423	1.4845	upregulated	2.4849e-14	5.5483e-13	energy transducer TonB
MXAN_RS33735	278.038	99.5142	1.4823	upregulated	1.6811e-07	1.2977e-06	hypothetical protein
MXAN_RS15590	1593.65	571.698	1.479	upregulated	2.9986e-17	1.0105e-15	3-deoxy-7-phosphoheptulonate synthase
MXAN_RS18345	3716.5	1333.48	1.4787	upregulated	3.0716e-18	1.1956e-16	DedA family protein
MXAN_RS12920	268.243	96.4004	1.4764	upregulated	2.8958e-11	4.1657e-10	DUF2795 domain-containing protein
MXAN_RS33730	925.783	332.811	1.476	upregulated	1.7392e-15	4.5051e-14	response regulator
MXAN_RS16125	3732.8	1342.09	1.4758	upregulated	4.9296e-11	6.8089e-10	DNA-directed RNA polymerase subunit alpha
MXAN_RS12135	1278.69	459.813	1.4756	upregulated	8.343e-15	2.0042e-13	type II secretion system protein GspE
MXAN_RS20465	225.459	81.1201	1.4747	upregulated	6.2114e-06	3.4672e-05	octanoyltransferase
MXAN_RS26605	348.835	125.584	1.4739	upregulated	2.8505e-12	4.7371e-11	DUF1552 domain-containing protein
MXAN_RS10320	112.797	40.6142	1.4737	upregulated	1.1705e-07	9.2405e-07	hypothetical protein
MXAN_RS01650	3339.54	1204.11	1.4717	upregulated	1.7265e-14	3.9531e-13	cyanoglobin
MXAN_RS19865	2561.22	923.449	1.4717	upregulated	4.0814e-16	1.1836e-14	metallophosphoesterase
MXAN_RS28285	1669	601.924	1.4713	upregulated	5.4705e-17	1.7857e-15	peptidase M3
MXAN_RS00840	540.421	195.414	1.4676	upregulated	7.1575e-09	7.1762e-08	type II toxin-antitoxin system MqsA family antitoxin
MXAN_RS31680	3618.31	1308.46	1.4675	upregulated	2.9968e-12	4.9577e-11	hypothetical protein
MXAN_RS18590	1305.01	473.051	1.464	upregulated	1.4109e-16	4.2629e-15	acyl-CoA thioesterase II
MXAN_RS00605	1195.02	433.615	1.4625	upregulated	5.6699e-16	1.5813e-14	methylmalonate-semialdehyde dehydrogenase (CoA acylating)
MXAN_RS13360	1630.1	591.679	1.4621	upregulated	2.6448e-09	2.8352e-08	DNA polymerase/3'-5' exonuclease PolX
MXAN_RS09745	412.093	149.635	1.4615	upregulated	5.3232e-13	9.7602e-12	phage recombination protein Bet
MXAN_RS30715	579.146	210.511	1.46	upregulated	2.047e-11	3.0162e-10	cupin domain-containing protein
MXAN_RS25285	1228.49	446.702	1.4595	upregulated	5.1811e-16	1.4505e-14	DNA primase
MXAN_RS33505	187.106	68.0457	1.4593	upregulated	7.2122e-10	8.3996e-09	group 1 truncated hemoglobin
MXAN_RS24925	2659.15	967.136	1.4592	upregulated	2.2405e-17	7.6927e-16	DUF3413 domain-containing protein
MXAN_RS17165	2112.52	768.501	1.4588	upregulated	4.9012e-17	1.6143e-15	succinyl-CoA ligase subunit beta
MXAN_RS02165	733.573	267.075	1.4577	upregulated	0.00059608	0.0019704	NAD(P)/FAD-dependent oxidoreductase
MXAN_RS07865	2491.72	907.23	1.4576	upregulated	3.3488e-16	9.8289e-15	hypothetical protein
MXAN_RS15925	412.805	150.39	1.4568	upregulated	1.5906e-09	1.7676e-08	hypothetical protein
MXAN_RS24295	3174.83	1156.63	1.4568	upregulated	1.6264e-17	5.8034e-16	iron-sulfur cluster assembly accessory protein
MXAN_RS17420	2756.5	1004.54	1.4563	upregulated	2.8854e-17	9.7687e-16	threonine--tRNA ligase
MXAN_RS23145	1577.3	574.877	1.4561	upregulated	7.4577e-16	2.0363e-14	riboflavin synthase
MXAN_RS29705	210.562	76.7429	1.4561	upregulated	3.0268e-10	3.6781e-09	nucleotide excision repair endonuclease
MXAN_RS23585	961.113	350.316	1.456	upregulated	2.929e-15	7.3342e-14	signal recognition particle protein
MXAN_RS33190	3897.26	1421.49	1.4551	upregulated	1.7755e-17	6.3043e-16	ATP-dependent protease
MXAN_RS22140	968.208	353.662	1.4529	upregulated	8.9079e-16	2.4194e-14	thiamine pyrophosphate-dependent dehydrogenase E1 component subunit alpha
MXAN_RS28620	422.984	154.561	1.4524	upregulated	7.2917e-13	1.3236e-11	potassium transporter TrkA
MXAN_RS19870	1509.76	551.898	1.4518	upregulated	2.1284e-09	2.3193e-08	ZIP family metal transporter
MXAN_RS16130	1199.12	438.844	1.4502	upregulated	2.7552e-09	2.9406e-08	50S ribosomal protein L17
MXAN_RS32060	925.845	338.829	1.4502	upregulated	9.9774e-16	2.6554e-14	thioredoxin-dependent thiol peroxidase
MXAN_RS28335	1185.63	434.211	1.4492	upregulated	4.57e-16	1.3148e-14	hypothetical protein
MXAN_RS16495	883.722	323.737	1.4488	upregulated	2.386e-06	1.4607e-05	transcription elongation factor GreA
MXAN_RS31465	358.775	131.537	1.4476	upregulated	1.8232e-12	3.0935e-11	peptidase M23
MXAN_RS03715	898.844	329.565	1.4475	upregulated	3.2501e-15	8.102e-14	iron ABC transporter substrate-binding protein
MXAN_RS14940	492.7	180.762	1.4466	upregulated	2.0307e-13	4.0111e-12	hypothetical protein
MXAN_RS12850	125.033	45.927	1.4449	upregulated	6.3611e-08	5.2857e-07	hydroxymethylbilane synthase
MXAN_RS19030	1032.64	379.739	1.4433	upregulated	2.066e-13	4.0645e-12	glutamate synthase large subunit
MXAN_RS26920	31.8548	11.7178	1.4428	upregulated	0.0019273	0.0054713	DUF3341 domain-containing protein
MXAN_RS24135	436.046	160.428	1.4426	upregulated	6.4984e-13	1.1826e-11	hypothetical protein
MXAN_RS19785	434.752	160.151	1.4408	upregulated	9.7659e-13	1.7466e-11	HesA/MoeB/ThiF family protein
MXAN_RS07045	540.378	199.118	1.4403	upregulated	2.0334e-13	4.0111e-12	radical SAM protein
MXAN_RS22470	1197.52	441.301	1.4402	upregulated	9.9824e-16	2.6554e-14	L-aspartate oxidase
MXAN_RS29070	1372.07	506.197	1.4386	upregulated	5.8675e-16	1.6301e-14	peptide chain release factor 3
MXAN_RS02345	1549.97	572.166	1.4377	upregulated	5.1588e-16	1.4505e-14	lactoylglutathione lyase
MXAN_RS06965	1053.63	389.021	1.4374	upregulated	2.3451e-15	5.9477e-14	alpha/beta hydrolase
MXAN_RS11020	241.141	89.0505	1.4372	upregulated	1.6783e-10	2.1099e-09	DUF47 domain-containing protein
MXAN_RS14520	269.715	99.6117	1.4371	upregulated	9.7458e-11	1.2668e-09	peptidoglycan editing factor PgeF
MXAN_RS13590	565.749	208.944	1.437	upregulated	1.6515e-13	3.3209e-12	methionine--tRNA ligase
MXAN_RS25825	677.951	250.384	1.437	upregulated	3.8058e-14	8.3442e-13	Hsp70 family protein
MXAN_RS33750	5869.46	2169.87	1.4356	upregulated	2.1903e-17	7.5562e-16	metallophosphoesterase
MXAN_RS02690	1351.14	499.954	1.4343	upregulated	8.9705e-16	2.4274e-14	ABC transporter ATP-binding protein
MXAN_RS13125	692.915	256.729	1.4324	upregulated	1.205e-14	2.8293e-13	XRE family transcriptional regulator
MXAN_RS07640	833.048	309.069	1.4305	upregulated	6.0501e-08	5.0503e-07	serine acetyltransferase
MXAN_RS32210	983.467	364.893	1.4304	upregulated	6.1943e-12	9.8018e-11	hypothetical protein
MXAN_RS19415	76633.6	28462.6	1.4289	upregulated	1.2186e-12	2.153e-11	Lon protease 2
MXAN_RS06255	301.819	112.112	1.4287	upregulated	1.3364e-06	8.6623e-06	SDR family oxidoreductase
MXAN_RS15515	1655.69	615.415	1.4278	upregulated	7.4694e-16	2.0363e-14	bifunctional (p)ppGpp synthetase/guanosine-3'%2C5'-bis(diphosphate) 3'-pyrophosphohydrolase
MXAN_RS24935	3866.62	1437.75	1.4273	upregulated	5.3469e-13	9.779e-12	metallophosphoesterase
MXAN_RS03170	3186.41	1186.42	1.4253	upregulated	4.3033e-17	1.4238e-15	organic hydroperoxide resistance protein
MXAN_RS15080	1205.68	449.416	1.4237	upregulated	2.9321e-15	7.3342e-14	hypothetical protein
MXAN_RS16555	139.193	51.9888	1.4208	upregulated	3.6201e-08	3.1786e-07	lipoprotein
MXAN_RS01520	794.835	296.887	1.4207	upregulated	1.662e-14	3.8406e-13	DNA-binding response regulator
MXAN_RS23405	199896	74670.6	1.4206	upregulated	8.064e-17	2.5632e-15	hypothetical protein
MXAN_RS06865	780.769	291.86	1.4196	upregulated	1.0288e-13	2.158e-12	NAD(P)-dependent oxidoreductase
MXAN_RS10035	12775.4	4775.59	1.4196	upregulated	1.5727e-12	2.6959e-11	translation initiation factor IF-2
MXAN_RS19025	189.013	70.6601	1.4195	upregulated	3.2571e-09	3.446e-08	8-oxo-dGTP diphosphatase
MXAN_RS23790	1859.08	695.917	1.4176	upregulated	3.8231e-14	8.3568e-13	hypothetical protein
MXAN_RS12515	1117.27	418.596	1.4163	upregulated	6.433e-15	1.5505e-13	molybdopterin-synthase adenylyltransferase MoeB
MXAN_RS29570	639.254	239.611	1.4157	upregulated	1.5218e-13	3.0942e-12	hydrolase
MXAN_RS35770	1878.71	704.224	1.4156	upregulated	5.1769e-16	1.4505e-14	Fis family transcriptional regulator
MXAN_RS07605	13856.4	5194.7	1.4154	upregulated	1.9231e-17	6.7301e-16	ATPase AAA
MXAN_RS28160	325.762	122.202	1.4145	upregulated	1.7168e-11	2.5503e-10	hypothetical protein
MXAN_RS02340	1410.63	529.581	1.4134	upregulated	1.5287e-15	4.0026e-14	NAD(+) diphosphatase
MXAN_RS11995	1099.05	412.975	1.4121	upregulated	7.9913e-11	1.0615e-09	transcription termination factor Rho
MXAN_RS25950	2587.93	972.593	1.4119	upregulated	1.9783e-16	5.8775e-15	diguanylate cyclase
MXAN_RS16115	3134.03	1178.32	1.4113	upregulated	4.195e-12	6.7857e-11	30S ribosomal protein S11
MXAN_RS09210	47.5563	17.9084	1.409	upregulated	0.00026348	0.00096812	hypothetical protein
MXAN_RS10005	636.071	239.618	1.4085	upregulated	1.3465e-13	2.7688e-12	HD domain-containing protein
MXAN_RS04755	435.866	164.331	1.4073	upregulated	1.5863e-08	1.4804e-07	efflux RND transporter periplasmic adaptor subunit
MXAN_RS31925	774.986	292.502	1.4057	upregulated	1.3243e-13	2.7308e-12	MarR family transcriptional regulator
MXAN_RS30705	205.76	77.6677	1.4056	upregulated	8.2946e-06	4.4756e-05	translation initiation factor
MXAN_RS18210	1216.28	459.257	1.4051	upregulated	2.0546e-10	2.5521e-09	hydroxymethylglutaryl-CoA lyase
MXAN_RS24290	4156.76	1570.83	1.4039	upregulated	8.804e-17	2.7863e-15	Fe-S cluster assembly scaffold IscU
MXAN_RS00935	4941.1	1868.46	1.403	upregulated	8.0425e-17	2.5632e-15	hypothetical protein
MXAN_RS07860	4285.4	1621.79	1.4018	upregulated	1.9713e-13	3.9098e-12	cold-shock protein
MXAN_RS00015	423.094	160.141	1.4016	upregulated	4.936e-12	7.8965e-11	chromosomal replication initiator protein DnaA
MXAN_RS12680	2139.92	810.102	1.4014	upregulated	9.9138e-16	2.6554e-14	DUF2071 domain-containing protein
MXAN_RS32050	508.368	192.511	1.4009	upregulated	1.2956e-11	1.9525e-10	beta-N-acetylhexosaminidase
MXAN_RS32895	399.395	151.289	1.4005	upregulated	4.5835e-12	7.3487e-11	LysR family transcriptional regulator
MXAN_RS14950	123.533	46.8012	1.4003	upregulated	3.0509e-07	2.2432e-06	tetratricopeptide repeat protein
MXAN_RS07980	278.295	105.478	1.3997	upregulated	9.3165e-11	1.2175e-09	Rrf2 family transcriptional regulator
MXAN_RS18380	84.1902	31.9144	1.3994	upregulated	0.0067701	0.016361	TIGR02266 family protein
MXAN_RS14290	101.114	38.3777	1.3976	upregulated	2.0572e-06	1.2755e-05	zinc ABC transporter substrate-binding protein
MXAN_RS12470	559.029	212.212	1.3974	upregulated	5.5075e-13	1.0047e-11	PKD domain-containing protein
MXAN_RS13650	888.414	337.292	1.3972	upregulated	1.7644e-14	4.0261e-13	phosphoglycerate kinase
MXAN_RS16565	316.147	120.088	1.3965	upregulated	2.7318e-11	3.9532e-10	sensor histidine kinase
MXAN_RS29230	173.412	65.8809	1.3963	upregulated	1.618e-08	1.5048e-07	ATP-dependent Clp protease adaptor ClpS
MXAN_RS04150	354.044	134.511	1.3962	upregulated	1.759e-11	2.6024e-10	DNA starvation/stationary phase protection protein Dps
MXAN_RS12365	193.431	73.5317	1.3954	upregulated	3.4852e-09	3.6714e-08	septal ring lytic transglycosylase RlpA family protein
MXAN_RS19615	1004.15	381.738	1.3953	upregulated	1.6818e-14	3.874e-13	outer membrane protein assembly factor BamD
MXAN_RS20140	4717.61	1794.33	1.3946	upregulated	1.6518e-16	4.9685e-15	regulator PrtR
MXAN_RS17095	342.769	130.422	1.394	upregulated	6.0277e-11	8.1553e-10	2-succinyl-5-enolpyruvyl-6-hydroxy-3-cyclohexene-1-carboxylate synthase
MXAN_RS20535	1677.19	638.687	1.3929	upregulated	1.7269e-15	4.4892e-14	histidinol dehydrogenase
MXAN_RS11490	383.455	146.035	1.3927	upregulated	8.8397e-12	1.3518e-10	DUF423 domain-containing protein
MXAN_RS17140	22456.1	8570.61	1.3896	upregulated	5.6301e-17	1.8295e-15	sensor histidine kinase
MXAN_RS20560	558.994	213.472	1.3888	upregulated	3.8758e-13	7.3468e-12	DUF4870 domain-containing protein
MXAN_RS18025	265.739	101.505	1.3885	upregulated	3.5389e-06	2.0808e-05	hypothetical protein
MXAN_RS24930	705.536	269.909	1.3862	upregulated	1.8507e-13	3.701e-12	hypothetical protein
MXAN_RS29000	862.689	330.226	1.3854	upregulated	3.1073e-11	4.4437e-10	phosphonate ABC transporter substrate-binding protein
MXAN_RS18160	1531.5	586.439	1.3849	upregulated	2.5559e-15	6.4375e-14	fructose-bisphosphate aldolase
MXAN_RS26950	706.214	270.747	1.3832	upregulated	8.7124e-14	1.8382e-12	hypothetical protein
MXAN_RS16645	137.996	52.9099	1.383	upregulated	0.00018998	0.00072743	hypothetical protein
MXAN_RS00925	90.6326	34.7679	1.3823	upregulated	0.00039502	0.0013783	hypothetical protein
MXAN_RS32845	1697.46	651.513	1.3815	upregulated	2.2928e-09	2.4799e-08	hypothetical protein
MXAN_RS24550	503.894	193.544	1.3805	upregulated	2.7396e-12	4.5737e-11	diaminopimelate epimerase
MXAN_RS03670	1660.78	638.025	1.3802	upregulated	5.1209e-15	1.2467e-13	thioesterase family protein
MXAN_RS34205	2220.16	853.625	1.379	upregulated	1.4054e-15	3.6931e-14	transcriptional regulator
MXAN_RS23135	130.284	50.1558	1.3772	upregulated	1.5731e-07	1.2207e-06	N utilization substance protein B
MXAN_RS01970	1200.77	462.283	1.3771	upregulated	2.5404e-12	4.2705e-11	redox-regulated ATPase YchF
MXAN_RS15320	211.63	81.4784	1.3771	upregulated	1.0804e-09	1.2366e-08	hypothetical protein
MXAN_RS22780	384.831	148.19	1.3768	upregulated	9.5386e-12	1.4495e-10	protein translocase subunit SecF
MXAN_RS02685	306.424	118.046	1.3762	upregulated	1.3817e-10	1.7676e-09	ABC transporter permease
MXAN_RS04760	1137.98	438.375	1.3762	upregulated	2.0722e-14	4.699e-13	TolC family protein
MXAN_RS27765	132.926	51.2161	1.376	upregulated	2.0782e-07	1.5692e-06	RNase H
MXAN_RS11495	402.236	155.082	1.375	upregulated	1.2413e-06	8.0961e-06	SET domain-containing protein-lysine N-methyltransferase
MXAN_RS27245	1866.54	719.972	1.3744	upregulated	3.3845e-15	8.3795e-14	transcriptional regulator
MXAN_RS16560	154.49	59.6159	1.3737	upregulated	8.8725e-08	7.1679e-07	sigma-54-dependent Fis family transcriptional regulator
MXAN_RS00055	259.059	99.9817	1.3735	upregulated	5.2951e-10	6.257e-09	MFS transporter
MXAN_RS14510	1189.96	459.446	1.3729	upregulated	1.1207e-08	1.0834e-07	SGNH/GDSL hydrolase family protein
MXAN_RS23785	1515.95	585.394	1.3727	upregulated	4.0494e-15	9.9579e-14	ATPase AAA
MXAN_RS19930	146.208	56.5665	1.37	upregulated	3.1482e-05	0.00014746	hypothetical protein
MXAN_RS14595	543.465	210.351	1.3694	upregulated	2.6886e-11	3.8985e-10	acetylornithine transaminase
MXAN_RS05275	1128.24	437.092	1.3681	upregulated	8.3735e-11	1.1042e-09	ABC transporter permease
MXAN_RS03560	1638.19	634.728	1.3679	upregulated	9.777e-15	2.3181e-13	helicase
MXAN_RS12425	1267.11	491.192	1.3672	upregulated	1.1621e-14	2.7374e-13	acetate--CoA ligase
MXAN_RS00940	1850.33	717.408	1.3669	upregulated	6.838e-09	6.9034e-08	BlaI/MecI/CopY family transcriptional regulator
MXAN_RS00835	183.277	71.1287	1.3655	upregulated	0.019879	0.040932	DUF4258 domain-containing protein
MXAN_RS28140	160.821	62.5417	1.3626	upregulated	3.6842e-08	3.2232e-07	hypothetical protein
MXAN_RS16205	572.394	222.773	1.3614	upregulated	1.6467e-12	2.8006e-11	transglycosylase
MXAN_RS20135	10808.1	4211.53	1.3597	upregulated	4.878e-16	1.3924e-14	RNA polymerase sigma24 factor
MXAN_RS27830	266.685	103.916	1.3597	upregulated	9.0951e-07	6.1073e-06	hypothetical protein
MXAN_RS03585	468.627	182.692	1.359	upregulated	4.3829e-12	7.0583e-11	hypothetical protein
MXAN_RS17230	497.611	194.04	1.3587	upregulated	3.2233e-12	5.2962e-11	peptidase M23
MXAN_RS20565	1466.19	571.847	1.3584	upregulated	9.6078e-15	2.2855e-13	phosphomethylpyrimidine synthase
MXAN_RS22670	247.412	96.6174	1.3566	upregulated	1.5304e-09	1.7112e-08	MotA/TolQ/ExbB proton channel family protein
MXAN_RS13210	334.385	130.757	1.3546	upregulated	7.7647e-06	4.2273e-05	NADH dehydrogenase subunit H
MXAN_RS24420	979.011	383.175	1.3533	upregulated	8.3013e-14	1.7565e-12	protease
MXAN_RS03955	932.301	364.98	1.353	upregulated	4.8372e-11	6.6939e-10	biopolymer transporter TonB
MXAN_RS34355	595.935	233.342	1.3527	upregulated	1.3241e-12	2.3225e-11	hypothetical protein
MXAN_RS29295	1605.92	628.915	1.3525	upregulated	1.727e-14	3.9531e-13	S9 family peptidase
MXAN_RS04655	1281.06	501.935	1.3518	upregulated	1.7068e-13	3.4226e-12	methionine import ATP-binding protein MetN
MXAN_RS18355	275.744	108.074	1.3513	upregulated	3.6257e-10	4.3839e-09	gamma carbonic anhydrase family protein
MXAN_RS16375	377.097	147.824	1.3511	upregulated	3.4617e-11	4.9311e-10	cation transporter
MXAN_RS28815	257.697	101.024	1.351	upregulated	1.1314e-09	1.2929e-08	ATP:cob(I)alamin adenosyltransferase
MXAN_RS29495	218.933	85.8392	1.3508	upregulated	3.2165e-09	3.408e-08	NrfD family oxidoreductase membrane subunit
MXAN_RS28860	455.576	178.785	1.3495	upregulated	1.5916e-11	2.3692e-10	HD domain-containing protein
MXAN_RS32200	82.2016	32.2577	1.3495	upregulated	1.0533e-05	5.5399e-05	hypothetical protein
MXAN_RS14835	262.243	102.918	1.3494	upregulated	3.6609e-10	4.4192e-09	RimK family alpha-L-glutamate ligase
MXAN_RS21980	425.281	166.909	1.3493	upregulated	1.723e-11	2.5543e-10	phytanoyl-CoA dioxygenase
MXAN_RS35600	200.181	78.676	1.3473	upregulated	5.0018e-09	5.1497e-08	MoxR family ATPase
MXAN_RS26970	1559.13	612.953	1.3469	upregulated	8.8438e-15	2.1176e-13	exclusion protein FxsA
MXAN_RS06685	131.964	51.8903	1.3466	upregulated	0.00043624	0.0015007	hypothetical protein
MXAN_RS28880	683.758	268.903	1.3464	upregulated	1.5372e-12	2.6452e-11	thioredoxin domain-containing protein
MXAN_RS25820	231.86	91.2015	1.3461	upregulated	1.7667e-09	1.9544e-08	DUF2760 domain-containing protein
MXAN_RS12800	76.0254	29.9087	1.3459	upregulated	1.9091e-05	9.5248e-05	hypothetical protein
MXAN_RS27215	4528.97	1785.46	1.3429	upregulated	2.4463e-15	6.1828e-14	acyl-CoA dehydrogenase
MXAN_RS34690	14572.5	5747.1	1.3423	upregulated	2.1126e-10	2.6108e-09	universal stress protein
MXAN_RS20270	613.025	241.843	1.3419	upregulated	2.2688e-06	1.396e-05	efflux RND transporter periplasmic adaptor subunit
MXAN_RS17790	233.322	92.1061	1.341	upregulated	1.9043e-09	2.097e-08	hypothetical protein
MXAN_RS33570	1891.02	746.981	1.34	upregulated	3.2019e-14	7.0842e-13	ABC transporter ATP-binding protein
MXAN_RS14505	13394.8	5300.77	1.3374	upregulated	9.9956e-16	2.6554e-14	PDZ domain-containing protein
MXAN_RS21150	152.539	60.3747	1.3372	upregulated	3.6314e-06	2.1266e-05	pirin family protein
MXAN_RS04765	3638.66	1441.39	1.3359	upregulated	1.6365e-15	4.2695e-14	hypothetical protein
MXAN_RS04775	679.315	269.316	1.3348	upregulated	2.5851e-12	4.3358e-11	histidine kinase
MXAN_RS28735	413.473	163.918	1.3348	upregulated	3.0741e-09	3.2666e-08	FAA hydrolase family protein
MXAN_RS09600	221.723	87.95	1.334	upregulated	1.3865e-07	1.0829e-06	TatD family deoxyribonuclease
MXAN_RS04540	203.647	80.7898	1.3338	upregulated	1.2935e-08	1.2324e-07	carbohydrate-binding protein
MXAN_RS25200	340.594	135.233	1.3326	upregulated	7.8318e-07	5.3127e-06	multidrug transporter
MXAN_RS03690	848.116	337.559	1.3291	upregulated	5.0371e-13	9.2823e-12	hypothetical protein
MXAN_RS14945	146.507	58.3211	1.3289	upregulated	1.2818e-07	1.0075e-06	hypothetical protein
MXAN_RS24300	622.851	248.078	1.3281	upregulated	7.7938e-12	1.207e-10	Fe-S protein assembly co-chaperone HscB
MXAN_RS28085	1835.42	731.1	1.328	upregulated	4.1205e-14	8.9799e-13	hypothetical protein
MXAN_RS28495	4052.93	1618.19	1.3246	upregulated	4.3838e-15	1.0744e-13	polyisoprenoid-binding protein
MXAN_RS23455	1770.41	706.994	1.3243	upregulated	2.6464e-14	5.8909e-13	superoxide dismutase
MXAN_RS01420	2575.69	1029.21	1.3234	upregulated	1.2243e-14	2.8655e-13	thioredoxin family protein
MXAN_RS07665	4265.26	1705.14	1.3227	upregulated	2.7247e-05	0.00013014	serine/threonine protein kinase
MXAN_RS15980	419.363	167.878	1.3208	upregulated	1.0746e-10	1.3869e-09	elongation factor G
MXAN_RS05205	286.868	114.943	1.3195	upregulated	1.2983e-09	1.4674e-08	hypothetical protein
MXAN_RS18680	213.82	85.6799	1.3194	upregulated	7.0638e-09	7.1019e-08	threonylcarbamoyl-AMP synthase
MXAN_RS25990	859.184	344.318	1.3192	upregulated	4.9316e-13	9.1109e-12	TetR family transcriptional regulator
MXAN_RS18015	91.2543	36.5766	1.319	upregulated	3.2239e-06	1.9172e-05	RNA pseudouridine synthase
MXAN_RS02170	404.315	162.102	1.3186	upregulated	6.1395e-07	4.2602e-06	AraC family transcriptional regulator
MXAN_RS00620	112.169	44.9802	1.3183	upregulated	1.4614e-06	9.3807e-06	uracil phosphoribosyltransferase
MXAN_RS23150	1068.25	428.423	1.3181	upregulated	1.6276e-13	3.2817e-12	bifunctional diaminohydroxyphosphoribosylaminopyrimidine deaminase/5-amino-6-(5-phosphoribosylamino)uracil reductase RibD
MXAN_RS17960	448.022	179.905	1.3163	upregulated	1.982e-07	1.5028e-06	TlpA family protein disulfide reductase
MXAN_RS00305	257.664	103.638	1.3139	upregulated	0.00025089	0.00092702	hypothetical protein
MXAN_RS04235	4162.95	1675.23	1.3133	upregulated	1.4427e-14	3.355e-13	FHA domain-containing protein
MXAN_RS05085	272.623	109.76	1.3125	upregulated	1.741e-09	1.9288e-08	hypothetical protein
MXAN_RS24745	8078.61	3252.71	1.3125	upregulated	3.3467e-13	6.3939e-12	hypothetical protein
MXAN_RS14305	118.326	47.6955	1.3108	upregulated	6.3643e-07	4.3952e-06	(2Fe-2S)-binding protein
MXAN_RS17180	271.258	109.487	1.3089	upregulated	1.4786e-09	1.6635e-08	23S rRNA (adenine(2503)-C(2))-methyltransferase RlmN
MXAN_RS07460	255.924	103.345	1.3083	upregulated	2.1819e-09	2.3741e-08	Co2+/Mg2+ efflux protein ApaG
MXAN_RS17775	178.797	72.2281	1.3077	upregulated	8.3322e-08	6.7656e-07	hypothetical protein
MXAN_RS23410	15714.4	6351.59	1.3069	upregulated	1.0731e-10	1.3869e-09	thiol:disulfide interchange protein
MXAN_RS05030	481.79	194.763	1.3067	upregulated	9.3346e-12	1.4215e-10	hypothetical protein
MXAN_RS20505	117.947	47.7811	1.3036	upregulated	2.1562e-06	1.3312e-05	histidinol-phosphatase
MXAN_RS30910	1791.26	725.839	1.3033	upregulated	1.0454e-12	1.8651e-11	metallophosphatase
MXAN_RS22150	379.936	153.985	1.303	upregulated	1.5178e-10	1.9281e-09	N-acetyltransferase
MXAN_RS07065	706.145	286.207	1.3029	upregulated	1.3924e-12	2.419e-11	DUF2752 domain-containing protein
MXAN_RS31675	279.831	113.453	1.3025	upregulated	1.4952e-09	1.6796e-08	hypothetical protein
MXAN_RS18695	5053.11	2049.31	1.302	upregulated	5.5705e-10	6.5294e-09	hypothetical protein
MXAN_RS09225	122.396	49.645	1.3018	upregulated	5.5304e-06	3.1061e-05	hypothetical protein
MXAN_RS12730	743.131	301.435	1.3018	upregulated	3.2123e-12	5.2901e-11	excinuclease ABC subunit UvrB
MXAN_RS32925	419.502	170.221	1.3013	upregulated	1.688e-10	2.1184e-09	hypothetical protein
MXAN_RS26610	1032.77	419.557	1.2996	upregulated	4.7395e-13	8.8232e-12	DUF1592 domain-containing protein
MXAN_RS20345	835.242	339.595	1.2984	upregulated	1.5741e-12	2.6959e-11	DNA mismatch repair protein MutS
MXAN_RS02290	886.113	360.466	1.2976	upregulated	7.372e-10	8.572e-09	peptidylprolyl isomerase
MXAN_RS18190	476.648	193.937	1.2973	upregulated	4.7013e-11	6.5307e-10	hypothetical protein
MXAN_RS23755	232.289	94.6458	1.2953	upregulated	5.8111e-05	0.0002542	hypothetical protein
MXAN_RS26860	2578.57	1050.84	1.295	upregulated	7.0489e-06	3.8578e-05	P-type ATPase
MXAN_RS08415	474.825	193.615	1.2942	upregulated	9.9339e-11	1.2889e-09	hypothetical protein
MXAN_RS16975	273.533	111.586	1.2936	upregulated	2.5947e-09	2.7939e-08	cupin domain-containing protein
MXAN_RS10570	327.946	133.88	1.2925	upregulated	5.5873e-10	6.5386e-09	glucose dehydrogenase
MXAN_RS25805	1524.66	622.565	1.2922	upregulated	1.9396e-13	3.8574e-12	protoheme IX farnesyltransferase
MXAN_RS35440	1291.9	528.683	1.289	upregulated	4.6935e-13	8.76e-12	NAD(P)-dependent alcohol dehydrogenase
MXAN_RS36170	225.923	92.4715	1.2888	upregulated	1.2349e-08	1.1843e-07	alpha/beta hydrolase
MXAN_RS12580	720.609	294.979	1.2886	upregulated	7.5791e-12	1.1813e-10	hypothetical protein
MXAN_RS36235	558.813	229.037	1.2868	upregulated	2.9193e-11	4.1912e-10	membrane protein
MXAN_RS32035	249.002	102.085	1.2864	upregulated	3.9274e-09	4.0898e-08	hypothetical protein
MXAN_RS05260	805.332	330.74	1.2839	upregulated	3.7187e-12	6.0828e-11	3-deoxy-8-phosphooctulonate synthase
MXAN_RS06595	484.55	199.013	1.2838	upregulated	5.8424e-07	4.0656e-06	cardiolipin synthase B
MXAN_RS03845	211.864	87.0712	1.2829	upregulated	2.0839e-08	1.9105e-07	hypothetical protein
MXAN_RS05190	401.7	165.158	1.2823	upregulated	4.0581e-09	4.2198e-08	NADH:ubiquinone oxidoreductase subunit M
MXAN_RS25800	617.361	254.01	1.2812	upregulated	2.154e-11	3.1612e-10	ABC transporter ATP-binding protein
MXAN_RS06920	1156.17	475.733	1.2811	upregulated	7.7534e-13	1.4039e-11	glutathione S-transferase
MXAN_RS27870	1019.53	419.542	1.281	upregulated	1.3913e-12	2.419e-11	carotenoid synthesis regulator CarF
MXAN_RS06935	626.133	257.833	1.28	upregulated	6.4516e-12	1.0165e-10	peptide deformylase
MXAN_RS02025	841.311	346.695	1.279	upregulated	3.804e-12	6.1668e-11	hypothetical protein
MXAN_RS14300	323.996	133.544	1.2787	upregulated	1.5849e-09	1.764e-08	hypothetical protein
MXAN_RS33545	117.299	48.3517	1.2785	upregulated	3.823e-06	2.2244e-05	hypothetical protein
MXAN_RS04705	1193.5	492.162	1.278	upregulated	1.2469e-12	2.1924e-11	copper-translocating P-type ATPase
MXAN_RS25540	301.39	124.385	1.2768	upregulated	1.9502e-09	2.1412e-08	hypothetical protein
MXAN_RS33160	636.14	262.763	1.2756	upregulated	1.219e-11	1.8409e-10	hypothetical protein
MXAN_RS06985	166.36	68.7267	1.2754	upregulated	1.0538e-07	8.3835e-07	DUF1285 domain-containing protein
MXAN_RS32245	513.493	212.154	1.2752	upregulated	4.0507e-07	2.905e-06	methyltransferase domain-containing protein
MXAN_RS03550	1328.22	549.122	1.2743	upregulated	4.4672e-13	8.3591e-12	cytochrome c
MXAN_RS25850	510.576	211.27	1.273	upregulated	5.37e-11	7.3199e-10	GDP-mannose 4%2C6-dehydratase
MXAN_RS14455	1513.57	627.297	1.2707	upregulated	5.1989e-13	9.5562e-12	cell filamentation protein Fic
MXAN_RS36855	2879.92	1193.59	1.2707	upregulated	1.1631e-13	2.4121e-12	zinc ribbon domain-containing protein
MXAN_RS02935	152.328	63.217	1.2688	upregulated	1.8154e-07	1.3837e-06	hypothetical protein
MXAN_RS33555	1014.61	421.307	1.268	upregulated	1.3537e-12	2.3687e-11	thioredoxin
MXAN_RS27450	206.166	85.6763	1.2668	upregulated	3.7645e-08	3.2816e-07	hypothetical protein
MXAN_RS33080	3831.73	1593.46	1.2658	upregulated	7.3678e-14	1.5681e-12	aspartate 1-decarboxylase
MXAN_RS05100	4166.51	1732.89	1.2657	upregulated	6.9051e-14	1.474e-12	RNA polymerase sigma-54 factor
MXAN_RS10000	127.456	53.0192	1.2654	upregulated	4.9449e-05	0.00022069	DUF971 domain-containing protein
MXAN_RS03620	4189.8	1743.41	1.265	upregulated	5.1587e-14	1.111e-12	molecular chaperone DnaJ
MXAN_RS33500	185.01	77.0595	1.2636	upregulated	1.7749e-07	1.3642e-06	ferredoxin reductase
MXAN_RS03535	54.9341	22.8872	1.2632	upregulated	0.00043123	0.0014848	response regulator
MXAN_RS13580	258.772	107.813	1.2632	upregulated	8.2862e-09	8.2285e-08	hypothetical protein
MXAN_RS36165	1873	780.34	1.2632	upregulated	2.9042e-13	5.5926e-12	Bcr/CflA family drug resistance efflux transporter
MXAN_RS16110	3106.37	1294.32	1.263	upregulated	2.1013e-08	1.9191e-07	30S ribosomal protein S13
MXAN_RS00945	1206.71	503.278	1.2617	upregulated	1.9194e-12	3.2491e-11	fatty acid hydroxylase
MXAN_RS16120	3479.63	1451.81	1.2611	upregulated	8.6463e-11	1.1381e-09	30S ribosomal protein S4
MXAN_RS18405	3538.46	1477.33	1.2601	upregulated	9.888e-14	2.0802e-12	30S ribosomal protein S1
MXAN_RS20130	1499.88	626.269	1.26	upregulated	2.4719e-13	4.7981e-12	alanine dehydrogenase
MXAN_RS35470	1128.83	471.664	1.259	upregulated	7.679e-12	1.1918e-10	glycerol-3-phosphate dehydrogenase
MXAN_RS05015	575.161	240.472	1.2581	upregulated	6.1789e-11	8.3444e-10	undecaprenyl/decaprenyl-phosphate alpha-N-acetylglucosaminyl 1-phosphate transferase
MXAN_RS28725	904.707	378.344	1.2578	upregulated	8.5024e-12	1.3057e-10	hypothetical protein
MXAN_RS29535	87.5165	36.6127	1.2572	upregulated	4.0762e-05	0.00018533	cytochrome c oxidase subunit 3 family protein
MXAN_RS17090	412.398	172.552	1.257	upregulated	4.3192e-10	5.154e-09	isochorismate synthase
MXAN_RS26945	7091.17	2967.09	1.257	upregulated	2.6001e-08	2.3452e-07	cytochrome c
MXAN_RS01425	88.0813	36.8612	1.2567	upregulated	1.6475e-05	8.3454e-05	hypothetical protein
MXAN_RS21005	136.434	57.1026	1.2566	upregulated	1.3926e-06	8.9841e-06	PilZ domain-containing protein
MXAN_RS24780	1122.74	470.54	1.2546	upregulated	1.4528e-12	2.5165e-11	NAD(P)-dependent oxidoreductase
MXAN_RS36260	577.811	242.251	1.2541	upregulated	4.7857e-11	6.6353e-10	HEAT repeat domain-containing protein
MXAN_RS27410	991.823	416.03	1.2534	upregulated	3.5995e-12	5.901e-11	response regulator
MXAN_RS09880	397.619	167.029	1.2513	upregulated	5.3612e-10	6.3248e-09	hypothetical protein
MXAN_RS01395	119.378	50.1532	1.2511	upregulated	2.642e-06	1.6039e-05	hypothetical protein
MXAN_RS15945	1202.53	505.31	1.2508	upregulated	2.8291e-12	4.7123e-11	hybrid sensor histidine kinase/response regulator
MXAN_RS03750	223.571	93.9958	1.2501	upregulated	1.0626e-05	5.5768e-05	MerR family transcriptional regulator
MXAN_RS10780	336.339	141.54	1.2487	upregulated	2.7073e-09	2.898e-08	MFS transporter
MXAN_RS35750	1634.19	688.807	1.2464	upregulated	9.3337e-13	1.6775e-11	SCO family protein
MXAN_RS12895	293.428	123.725	1.2459	upregulated	6.9662e-09	7.0135e-08	hypothetical protein
MXAN_RS04195	262.662	110.794	1.2453	upregulated	1.0826e-08	1.0493e-07	hypothetical protein
MXAN_RS17145	4112.93	1735.58	1.2447	upregulated	1.4455e-13	2.9474e-12	NADP-dependent isocitrate dehydrogenase
MXAN_RS20595	162.128	68.4782	1.2434	upregulated	2.5313e-05	0.00012219	BlaI/MecI/CopY family transcriptional regulator
MXAN_RS33715	86.6773	36.62	1.243	upregulated	2.7115e-05	0.00012965	response regulator
MXAN_RS28740	542.892	229.548	1.2419	upregulated	1.1635e-10	1.4936e-09	4-hydroxy-tetrahydrodipicolinate reductase
MXAN_RS03635	450.795	190.632	1.2417	upregulated	0.00015358	0.00060296	NAD-binding oxidoreductase
MXAN_RS12035	914.672	386.844	1.2415	upregulated	6.1074e-09	6.2176e-08	MBL fold hydrolase
MXAN_RS29500	45.5737	19.2796	1.2411	upregulated	0.0023279	0.0064405	DUF3341 domain-containing protein
MXAN_RS03950	112.601	47.6393	1.241	upregulated	3.237e-06	1.9235e-05	energy transducer TonB
MXAN_RS02015	2122.29	898.563	1.2399	upregulated	5.584e-09	5.7248e-08	metallophosphoesterase
MXAN_RS03850	116.884	49.5017	1.2395	upregulated	3.5818e-06	2.1026e-05	hypothetical protein
MXAN_RS32695	575.013	243.586	1.2392	upregulated	9.6274e-11	1.2536e-09	hypothetical protein
MXAN_RS01790	1997.8	847.168	1.2377	upregulated	1.232e-06	8.0498e-06	hypothetical protein
MXAN_RS31995	414.139	175.654	1.2374	upregulated	6.8699e-10	8.0266e-09	MoxR family ATPase
MXAN_RS20905	296.086	125.601	1.2372	upregulated	4.4968e-09	4.6495e-08	RNA polymerase sigma factor
MXAN_RS06705	2811.1	1193.36	1.2361	upregulated	4.1117e-13	7.7536e-12	gamma-glutamyltransferase
MXAN_RS14745	71.7305	30.4562	1.2359	upregulated	0.00013277	0.00053306	cation transporter
MXAN_RS05090	345.517	146.706	1.2358	upregulated	2.7181e-09	2.9052e-08	hypothetical protein
MXAN_RS34180	1470.1	624.196	1.2358	upregulated	2.719e-12	4.5497e-11	hemagglutinin
MXAN_RS20375	216.637	92.04	1.2349	upregulated	6.5342e-08	5.4171e-07	two-component sensor histidine kinase
MXAN_RS22465	160.48	68.2107	1.2343	upregulated	2.6876e-06	1.6248e-05	lytic transglycosylase domain-containing protein
MXAN_RS30725	320.812	136.364	1.2343	upregulated	4.5159e-09	4.6626e-08	hypothetical protein
MXAN_RS16265	100.387	42.7002	1.2333	upregulated	3.7288e-05	0.00017081	RNA polymerase factor sigma-32
MXAN_RS04505	1335.75	568.183	1.2332	upregulated	4.5298e-12	7.2788e-11	sigma-54-dependent Fis family transcriptional regulator
MXAN_RS01400	323.823	137.793	1.2327	upregulated	1.5286e-09	1.7112e-08	ankyrin repeat domain-containing protein
MXAN_RS10045	61.6155	26.2475	1.2311	upregulated	0.00033548	0.0011962	ribosome-binding factor A
MXAN_RS32985	490.162	209.053	1.2294	upregulated	1.3062e-10	1.6739e-09	S9 family peptidase
MXAN_RS01415	5490.56	2342.04	1.2292	upregulated	2.4454e-13	4.7594e-12	thiol:disulfide interchange protein
MXAN_RS00400	86.4902	36.921	1.2281	upregulated	0.0014835	0.0043666	TetR/AcrR family transcriptional regulator
MXAN_RS02010	57.076	24.3779	1.2273	upregulated	0.00067749	0.0022025	hypothetical protein
MXAN_RS27345	848.832	362.977	1.2256	upregulated	2.3602e-11	3.4497e-10	integration host factor subunit beta
MXAN_RS11470	610.904	261.396	1.2247	upregulated	5.1554e-11	7.0671e-10	amidohydrolase family protein
MXAN_RS25195	314.934	134.775	1.2245	upregulated	3.8257e-09	3.9953e-08	class I SAM-dependent methyltransferase
MXAN_RS28210	1976.26	846.276	1.2236	upregulated	1.37e-12	2.3915e-11	hypothetical protein
MXAN_RS13205	168.963	72.5085	1.2205	upregulated	5.2808e-05	0.00023268	NADH-quinone oxidoreductase subunit I
MXAN_RS13755	189.859	81.4732	1.2205	upregulated	1.7044e-07	1.3142e-06	serine/threonine protein kinase
MXAN_RS13830	692.643	297.397	1.2197	upregulated	0.00021454	0.00080704	mersacidin/lichenicidin family type 2 lantibiotic
MXAN_RS33550	533.023	228.997	1.2189	upregulated	2.2314e-10	2.7529e-09	hypothetical protein
MXAN_RS12975	380.423	163.448	1.2188	upregulated	2.7602e-09	2.9416e-08	HAD-IB family hydrolase
MXAN_RS11415	452.085	194.351	1.2179	upregulated	7.7085e-10	8.9206e-09	glycosyltransferase
MXAN_RS17025	284.105	122.186	1.2173	upregulated	1.7195e-08	1.5863e-07	hypothetical protein
MXAN_RS07900	356.78	153.49	1.2169	upregulated	1.1299e-07	8.9594e-07	insulinase family protein
MXAN_RS16400	305.36	131.447	1.216	upregulated	1.2701e-08	1.2149e-07	hypothetical protein
MXAN_RS30175	7620.42	3280.74	1.2158	upregulated	5.3979e-10	6.3476e-09	hypothetical protein
MXAN_RS20445	4349.81	1874.36	1.2146	upregulated	6.7193e-09	6.8024e-08	hypothetical protein
MXAN_RS07585	3535.06	1524.44	1.2135	upregulated	9.4181e-13	1.6885e-11	hypothetical protein
MXAN_RS23830	545.799	235.579	1.2122	upregulated	3.8198e-10	4.6034e-09	hypothetical protein
MXAN_RS31670	242.746	104.8	1.2118	upregulated	8.1343e-08	6.6304e-07	peroxiredoxin
MXAN_RS07000	636.466	274.809	1.2117	upregulated	3.0821e-08	2.746e-07	ATP-binding protein
MXAN_RS32860	1069.16	461.696	1.2115	upregulated	1.8145e-07	1.3837e-06	potassium transporter
MXAN_RS14775	75.6796	32.6845	1.2113	upregulated	7.8718e-05	0.00033371	rhodanese-like domain-containing protein
MXAN_RS32750	309.282	133.622	1.2108	upregulated	6.6824e-06	3.6878e-05	hypothetical protein
MXAN_RS36125	849.448	366.992	1.2108	upregulated	5.1771e-11	7.0834e-10	chromosome partitioning protein ParB
MXAN_RS12840	201.328	87.0051	1.2104	upregulated	2.3129e-07	1.7361e-06	cytochrome c biogenesis protein
MXAN_RS31285	42.3841	18.3316	1.2092	upregulated	0.0049483	0.012485	hypothetical protein
MXAN_RS13910	723.784	313.064	1.2091	upregulated	7.3047e-11	9.792e-10	NAD(P)/FAD-dependent oxidoreductase
MXAN_RS14245	646.659	279.877	1.2082	upregulated	2.0059e-10	2.4959e-09	hypothetical protein
MXAN_RS04645	136.253	58.9928	1.2077	upregulated	3.3718e-06	1.9938e-05	ABC transporter substrate-binding protein
MXAN_RS16200	308.374	133.56	1.2072	upregulated	1.6528e-08	1.5346e-07	histidine kinase
MXAN_RS04685	727.778	315.334	1.2066	upregulated	5.4069e-11	7.3564e-10	hypothetical protein
MXAN_RS18430	312.131	135.275	1.2063	upregulated	1.6187e-08	1.5048e-07	enoyl-CoA hydratase
MXAN_RS04535	231.095	100.198	1.2056	upregulated	5.6097e-08	4.7174e-07	MarR family transcriptional regulator
MXAN_RS23765	524114	227311	1.2052	upregulated	2.4292e-13	4.7405e-12	molecular chaperone GroEL
MXAN_RS18830	27.3208	11.8503	1.2051	upregulated	0.010762	0.024308	cytochrome c
MXAN_RS19965	96.5629	41.9034	1.2044	upregulated	9.3644e-05	0.0003904	hypothetical protein
MXAN_RS21995	549.065	238.564	1.2026	upregulated	1.8939e-10	2.3606e-09	chitinase
MXAN_RS01925	383.177	166.864	1.1993	upregulated	3.5385e-09	3.7221e-08	glutamate-1-semialdehyde 2%2C1-aminomutase
MXAN_RS10420	145.768	63.5622	1.1974	upregulated	1.3935e-06	8.9841e-06	NAD(P)-dependent oxidoreductase
MXAN_RS28150	130.502	56.9448	1.1964	upregulated	0.0018873	0.0053767	sulfate transporter
MXAN_RS19250	696.35	303.923	1.1961	upregulated	2.2904e-10	2.821e-09	hypothetical protein
MXAN_RS23415	706.73	308.485	1.196	upregulated	9.961e-09	9.7585e-08	glycoside hydrolase family 16 protein
MXAN_RS30805	660.78	288.669	1.1948	upregulated	1.0172e-10	1.3175e-09	hypothetical protein
MXAN_RS18410	258.246	112.822	1.1947	upregulated	2.6783e-08	2.4098e-07	acyl-CoA dehydrogenase
MXAN_RS29625	263.137	114.992	1.1943	upregulated	2.6831e-08	2.4112e-07	hypothetical protein
MXAN_RS09800	78.1519	34.1576	1.1941	upregulated	0.00062058	0.0020403	response regulator
MXAN_RS18375	126.197	55.1671	1.1938	upregulated	6.9311e-06	3.8057e-05	class I SAM-dependent RNA methyltransferase
MXAN_RS02040	164.405	71.9894	1.1914	upregulated	4.3473e-07	3.1023e-06	protein phosphatase
MXAN_RS20165	239.583	104.921	1.1912	upregulated	6.7087e-08	5.5491e-07	hypothetical protein
MXAN_RS00455	2109.8	924.169	1.1909	upregulated	4.9872e-12	7.9609e-11	TetR/AcrR family transcriptional regulator
MXAN_RS24285	18006.7	7888.08	1.1908	upregulated	4.9302e-13	9.1109e-12	IscS subfamily cysteine desulfurase
MXAN_RS21695	340200	149174	1.1894	upregulated	3.5577e-13	6.7615e-12	molecular chaperone GroEL
MXAN_RS16865	375.65	164.87	1.1881	upregulated	4.0782e-09	4.2347e-08	carbohydrate-binding protein
MXAN_RS00615	219.092	96.1761	1.1878	upregulated	9.6541e-07	6.4293e-06	DUF1688 domain-containing protein
MXAN_RS32205	107.886	47.3661	1.1876	upregulated	1.1703e-05	6.089e-05	hypothetical protein
MXAN_RS21160	13050	5730.07	1.1874	upregulated	1.0987e-12	1.9554e-11	ATP-dependent zinc metalloprotease FtsH
MXAN_RS14425	1381.01	606.511	1.1871	upregulated	9.0015e-11	1.1806e-09	5-formyltetrahydrofolate cyclo-ligase
MXAN_RS22035	114.822	50.4403	1.1868	upregulated	1.136e-05	5.9278e-05	YceI family protein
MXAN_RS26820	114.067	50.1166	1.1865	upregulated	2.178e-05	0.00010697	hypothetical protein
MXAN_RS31175	1252.38	550.294	1.1864	upregulated	5.2211e-05	0.00023109	hypothetical protein
MXAN_RS03225	320.283	140.741	1.1863	upregulated	7.136e-09	7.1645e-08	efflux RND transporter periplasmic adaptor subunit
MXAN_RS18700	44673.8	19630.8	1.1863	upregulated	0.00086986	0.0027446	general stress protein
MXAN_RS08175	234.801	103.198	1.186	upregulated	6.8968e-08	5.6918e-07	GNAT family N-acetyltransferase
MXAN_RS15585	317.305	139.459	1.186	upregulated	1.1738e-08	1.1316e-07	tetratricopeptide repeat-containing protein
MXAN_RS35125	87.7459	38.5735	1.1857	upregulated	5.2264e-05	0.00023109	SMI1/KNR4 family protein
MXAN_RS18065	396.429	174.299	1.1855	upregulated	4.4746e-09	4.6331e-08	phosphatidylserine decarboxylase proenzyme
MXAN_RS07590	22152.2	9740.38	1.1854	upregulated	8.4106e-13	1.5191e-11	DNA starvation/stationary phase protection protein Dps
MXAN_RS24740	162023	71254.2	1.1851	upregulated	4.948e-11	6.8214e-10	ATP-dependent chaperone ClpB
MXAN_RS34340	1786.29	785.667	1.185	upregulated	8.5569e-12	1.3113e-10	S-formylglutathione hydrolase
MXAN_RS19240	475.97	209.367	1.1848	upregulated	1.1503e-09	1.3124e-08	tRNA pseudouridine(13) synthase TruD
MXAN_RS29165	320.579	141.035	1.1846	upregulated	1.3319e-08	1.2656e-07	dipeptidase
MXAN_RS02815	6452.06	2839.5	1.1841	upregulated	1.0723e-08	1.0421e-07	translation initiation factor IF-3
MXAN_RS14340	187.828	82.7686	1.1823	upregulated	0.00049823	0.0016821	sensor histidine kinase
MXAN_RS29125	401.979	177.144	1.1822	upregulated	2.2404e-09	2.4304e-08	ABC transporter
MXAN_RS09570	294.413	129.755	1.1821	upregulated	1.3744e-08	1.3044e-07	FRG domain-containing protein
MXAN_RS20170	819.372	361.42	1.1808	upregulated	1.14e-10	1.4661e-09	HEAT repeat domain-containing protein
MXAN_RS00590	67.6109	29.8294	1.1805	upregulated	0.00026397	0.00096943	hypothetical protein
MXAN_RS06270	471.041	207.849	1.1803	upregulated	3.1946e-06	1.902e-05	serine/threonine protein kinase
MXAN_RS18195	81.0693	35.7736	1.1803	upregulated	0.00013149	0.00052852	phosphatidic acid phosphatase
MXAN_RS29515	183.149	80.8208	1.1802	upregulated	0.0002128	0.00080215	hypothetical protein
MXAN_RS30165	3969.87	1752.77	1.1795	upregulated	5.0246e-12	8.0031e-11	sensor histidine kinase
MXAN_RS18525	7816.84	3458.2	1.1766	upregulated	5.3623e-09	5.5053e-08	hypothetical protein
MXAN_RS09175	121.991	53.9935	1.1759	upregulated	0.0044512	0.011341	hypothetical protein
MXAN_RS21365	298.886	132.355	1.1752	upregulated	3.0644e-07	2.2508e-06	hypothetical protein
MXAN_RS14450	266.485	118.049	1.1747	upregulated	4.0488e-08	3.5043e-07	phosphoesterase RecJ
MXAN_RS22785	801.67	355.186	1.1744	upregulated	1.6567e-10	2.0863e-09	protein translocase subunit SecD
MXAN_RS12475	67.3511	29.867	1.1731	upregulated	0.00015093	0.00059556	hypothetical protein
MXAN_RS15955	12570.9	5576.18	1.1727	upregulated	1.4555e-12	2.5165e-11	molecular chaperone DnaJ
MXAN_RS10040	278.343	123.481	1.1726	upregulated	4.4111e-08	3.7908e-07	DUF503 domain-containing protein
MXAN_RS14955	37.8079	16.7775	1.1722	upregulated	0.0044339	0.011301	helix-turn-helix domain-containing protein
MXAN_RS02210	15753.8	6991.84	1.172	upregulated	1.4601e-11	2.1868e-10	inositol-3-phosphate synthase
MXAN_RS14335	4627.31	2054.85	1.1711	upregulated	3.742e-12	6.0984e-11	twin-arginine translocase TatA/TatE family subunit
MXAN_RS24130	310.537	137.927	1.1709	upregulated	2.6076e-08	2.3491e-07	Holliday junction branch migration DNA helicase RuvB
MXAN_RS18295	319.654	141.984	1.1708	upregulated	1.5946e-08	1.4862e-07	DUF3014 domain-containing protein
MXAN_RS21710	541.14	240.367	1.1708	upregulated	1.1693e-09	1.3299e-08	epimerase
MXAN_RS25920	251.309	111.628	1.1708	upregulated	8.0207e-08	6.5452e-07	ribosome-recycling factor
MXAN_RS10970	805.307	357.75	1.1706	upregulated	2.5685e-07	1.9117e-06	hypothetical protein
MXAN_RS03545	339.454	150.819	1.1704	upregulated	1.3045e-08	1.2412e-07	hypothetical protein
MXAN_RS13225	1053.81	468.972	1.168	upregulated	7.4721e-11	9.9798e-10	NADH dehydrogenase subunit C
MXAN_RS25935	3303.2	1472.11	1.166	upregulated	4.3821e-12	7.0583e-11	30S ribosomal protein S2
MXAN_RS18490	570.694	254.348	1.1659	upregulated	5.3963e-10	6.3476e-09	X-Pro dipeptidyl-peptidase
MXAN_RS36115	247.073	110.181	1.1651	upregulated	1.0182e-07	8.1176e-07	hypothetical protein
MXAN_RS07035	7158.62	3193.37	1.1646	upregulated	3.0297e-12	5.0007e-11	TonB-dependent receptor
MXAN_RS04485	11619.4	5187.91	1.1633	upregulated	2.4608e-12	4.1464e-11	serine/threonine-protein kinase PknK
MXAN_RS10385	290.754	130.083	1.1604	upregulated	5.6124e-08	4.7174e-07	TetR/AcrR family transcriptional regulator
MXAN_RS12885	304.505	136.242	1.1603	upregulated	4.3695e-08	3.7595e-07	MFS transporter
MXAN_RS31585	722.291	323.404	1.1592	upregulated	1.0791e-08	1.0473e-07	hypothetical protein
MXAN_RS18475	428.5	191.878	1.1591	upregulated	2.3067e-06	1.4157e-05	signal peptide peptidase SppA
MXAN_RS00490	352.135	157.784	1.1582	upregulated	1.5209e-08	1.4285e-07	type II toxin-antitoxin system HipA family toxin
MXAN_RS06700	220.177	98.7204	1.1572	upregulated	4.2312e-07	3.0254e-06	TatD family hydrolase
MXAN_RS34965	93.672	42.022	1.1565	upregulated	5.5601e-05	0.00024425	hypothetical protein
MXAN_RS19040	6397.81	2872.79	1.1551	upregulated	1.1078e-11	1.6764e-10	nucleoside diphosphate kinase regulator
MXAN_RS01965	1347.99	605.632	1.1543	upregulated	7.6766e-11	1.0234e-09	ATP synthase subunit B
MXAN_RS33490	76.7211	34.4845	1.1537	upregulated	0.00030799	0.001106	hypothetical protein
MXAN_RS03960	168.72	75.8414	1.1536	upregulated	1.9896e-06	1.2378e-05	hypothetical protein
MXAN_RS22690	122.619	55.1346	1.1532	upregulated	1.1221e-05	5.8591e-05	MaoC family dehydratase
MXAN_RS06910	310.023	139.429	1.1528	upregulated	3.7452e-08	3.2687e-07	UTP--glucose-1-phosphate uridylyltransferase
MXAN_RS06690	1686.29	758.746	1.1522	upregulated	3.482e-11	4.9504e-10	hypothetical protein
MXAN_RS33880	1083.7	488.015	1.151	upregulated	7.2964e-11	9.792e-10	hypothetical protein
MXAN_RS21635	177.187	79.8584	1.1498	upregulated	9.3898e-07	6.2705e-06	cyclase
MXAN_RS33310	331.032	149.225	1.1495	upregulated	2.6566e-06	1.6101e-05	dihydroneopterin aldolase
MXAN_RS03775	959.951	432.951	1.1488	upregulated	2.836e-10	3.4637e-09	transcriptional activator NhaR
MXAN_RS12140	3761.3	1697.25	1.148	upregulated	5.3184e-08	4.5015e-07	type II secretion system protein GspD
MXAN_RS20555	415.053	187.402	1.1472	upregulated	1.274e-08	1.217e-07	GTP 3'%2C8-cyclase MoaA
MXAN_RS32865	1428.79	645.385	1.1466	upregulated	8.3597e-11	1.1042e-09	hypothetical protein
MXAN_RS33515	283.157	127.928	1.1463	upregulated	0.0005422	0.0018087	hypothetical protein
MXAN_RS33765	438.956	198.316	1.1463	upregulated	5.8587e-09	5.9811e-08	DoxX family protein
MXAN_RS15460	374226	169300	1.1443	upregulated	3.7803e-12	6.1421e-11	molecular chaperone DnaK
MXAN_RS13835	263.688	119.328	1.1439	upregulated	0.00011546	0.0004711	mersacidin/lichenicidin family type 2 lantibiotic
MXAN_RS21505	95.2241	43.0951	1.1438	upregulated	9.2696e-05	0.00038711	protein-tyrosine-phosphatase
MXAN_RS23140	242.857	109.962	1.1431	upregulated	2.8236e-06	1.6944e-05	6%2C7-dimethyl-8-ribityllumazine synthase
MXAN_RS07070	315.217	142.749	1.1429	upregulated	3.2784e-08	2.9031e-07	glycerol-3-phosphate acyltransferase
MXAN_RS11205	482.371	218.545	1.1422	upregulated	0.00035353	0.0012516	glutathione-disulfide reductase
MXAN_RS33435	350.382	158.77	1.142	upregulated	1.7159e-08	1.585e-07	TetR/AcrR family transcriptional regulator
MXAN_RS03530	279.215	126.563	1.1415	upregulated	1.1157e-07	8.856e-07	hypothetical protein
MXAN_RS02250	154.021	69.8246	1.1413	upregulated	0.00015166	0.00059706	response regulator
MXAN_RS02975	442.231	200.542	1.1409	upregulated	6.4861e-09	6.5847e-08	alkaline ceramidase
MXAN_RS30045	714.225	323.971	1.1405	upregulated	3.1735e-08	2.8205e-07	DUF2911 domain-containing protein
MXAN_RS18420	708.951	321.621	1.1403	upregulated	4.8851e-10	5.7819e-09	acyl-CoA dehydrogenase
MXAN_RS23180	917.029	416.339	1.1392	upregulated	2.8648e-10	3.4929e-09	3-oxoacyl-[acyl-carrier-protein] reductase
MXAN_RS26720	408.1	185.315	1.1389	upregulated	3.2115e-08	2.8474e-07	YgiQ family radical SAM protein
MXAN_RS02205	1180.08	535.958	1.1387	upregulated	1.8737e-10	2.3394e-09	inositol phosphorylceramide synthase
MXAN_RS17120	146.188	66.4117	1.1383	upregulated	5.472e-06	3.0805e-05	hypothetical protein
MXAN_RS05155	970.516	441.228	1.1372	upregulated	9.7878e-10	1.1255e-08	Glu/Leu/Phe/Val dehydrogenase
MXAN_RS30355	212.859	96.7741	1.1372	upregulated	4.1536e-07	2.9758e-06	GFA family protein
MXAN_RS08170	169.23	76.9425	1.1371	upregulated	1.5438e-06	9.8836e-06	DUF1801 domain-containing protein
MXAN_RS15950	3839.47	1745.79	1.137	upregulated	1.325e-11	1.9926e-10	hypothetical protein
MXAN_RS35435	428.91	195.026	1.137	upregulated	9.4023e-09	9.2485e-08	LysR family transcriptional regulator
MXAN_RS35805	536.455	244.076	1.1361	upregulated	3.4194e-09	3.6125e-08	tryptophan 2%2C3-dioxygenase
MXAN_RS05195	610.74	277.897	1.136	upregulated	2.7773e-07	2.0629e-06	NADH-quinone oxidoreductase subunit L
MXAN_RS24385	723.214	329.169	1.1356	upregulated	1.2469e-09	1.4137e-08	hydroxymethylglutaryl-CoA reductase%2C degradative
MXAN_RS05285	320.18	145.787	1.135	upregulated	5.0395e-08	4.2754e-07	hypothetical protein
MXAN_RS14420	1262.14	574.777	1.1348	upregulated	1.5468e-10	1.9596e-09	TIGR00282 family metallophosphoesterase
MXAN_RS14115	907.131	413.269	1.1342	upregulated	3.2229e-10	3.9034e-09	bifunctional phosphoribosylaminoimidazolecarboxamide formyltransferase/inosine monophosphate cyclohydrolase
MXAN_RS33185	1219.33	555.7	1.1337	upregulated	1.7984e-10	2.2531e-09	NAD(+) synthase
MXAN_RS14235	159.844	72.8863	1.1329	upregulated	2.6071e-06	1.584e-05	chitin-binding protein
MXAN_RS13525	309.732	141.243	1.1328	upregulated	5.0323e-08	4.2742e-07	protease
MXAN_RS19530	483.812	220.98	1.1305	upregulated	9.0663e-09	8.949e-08	ATP-dependent 6-phosphofructokinase
MXAN_RS18515	1193.83	545.331	1.1304	upregulated	1.4254e-10	1.8202e-09	hypothetical protein
MXAN_RS07990	199.824	91.2994	1.1301	upregulated	0.00015351	0.00060296	lysoplasmalogenase
MXAN_RS21000	1868.58	853.9	1.1298	upregulated	5.741e-11	7.7964e-10	Glu/Leu/Phe/Val dehydrogenase
MXAN_RS18690	3257.94	1489.72	1.1289	upregulated	2.3979e-05	0.00011644	hypothetical protein
MXAN_RS21100	144.732	66.2132	1.1282	upregulated	7.7558e-06	4.2256e-05	pentapeptide repeat-containing protein
MXAN_RS20500	72.5863	33.2231	1.1275	upregulated	0.00045234	0.0015494	bifunctional phosphoribosyl-AMP cyclohydrolase/phosphoribosyl-ATP diphosphatase HisIE
MXAN_RS36255	460.524	210.918	1.1266	upregulated	8.035e-07	5.4355e-06	hypothetical protein
MXAN_RS22335	154.756	70.8957	1.1262	upregulated	6.5429e-06	3.63e-05	hypothetical protein
MXAN_RS17970	332.636	152.505	1.1251	upregulated	3.4464e-08	3.0334e-07	diguanylate cyclase
MXAN_RS25900	510.888	234.236	1.125	upregulated	4.232e-08	3.6455e-07	hypothetical protein
MXAN_RS14675	236.947	108.737	1.1237	upregulated	5.0948e-07	3.5796e-06	adenosine deaminase
MXAN_RS35465	1746.28	802.302	1.1221	upregulated	9.0184e-11	1.1807e-09	peptidase S8
MXAN_RS09895	520.559	239.229	1.1217	upregulated	5.2609e-09	5.4088e-08	CBS domain-containing protein
MXAN_RS29525	510.535	234.619	1.1217	upregulated	3.913e-09	4.0806e-08	cytochrome c oxidase subunit II
MXAN_RS21330	146.315	67.2416	1.1216	upregulated	1.0363e-05	5.474e-05	PaaI family thioesterase
MXAN_RS03860	3615.57	1662.39	1.121	upregulated	4.1154e-11	5.7719e-10	hypothetical protein
MXAN_RS36250	1129.19	519.53	1.12	upregulated	4.1145e-10	4.934e-09	50S ribosomal protein L34
MXAN_RS34915	5467.99	2516.31	1.1197	upregulated	2.4846e-11	3.6243e-10	hypothetical protein
MXAN_RS20610	124.941	57.517	1.1192	upregulated	0.0010595	0.00325	response regulator
MXAN_RS15495	3028.82	1394.89	1.1186	upregulated	3.3036e-11	4.715e-10	conjugal transfer protein TraR
MXAN_RS26005	163.601	75.3554	1.1184	upregulated	3.9466e-06	2.2818e-05	MBL fold hydrolase
MXAN_RS20575	1910.57	880.314	1.1179	upregulated	0.0052366	0.013108	sodium:sulfate symporter
MXAN_RS23635	59.1964	27.2882	1.1172	upregulated	0.0014014	0.0041518	hypothetical protein
MXAN_RS17980	206.447	95.3055	1.1151	upregulated	0.00036765	0.0012964	hypothetical protein
MXAN_RS19970	1144.48	528.553	1.1146	upregulated	2.909e-10	3.5409e-09	lipoprotein
MXAN_RS06970	790.02	364.896	1.1144	upregulated	1.2152e-09	1.3799e-08	CDP-diacylglycerol--serine O-phosphatidyltransferase
MXAN_RS03615	171.266	79.1372	1.1138	upregulated	2.9833e-06	1.7858e-05	hypothetical protein
MXAN_RS28955	116.901	54.0233	1.1136	upregulated	2.4477e-05	0.00011878	ATP-binding protein
MXAN_RS20585	863.946	399.465	1.1129	upregulated	1.0396e-05	5.4836e-05	sigma-54-dependent Fis family transcriptional regulator
MXAN_RS02320	465.528	215.26	1.1128	upregulated	1.6727e-08	1.5471e-07	hypothetical protein
MXAN_RS26835	86.071	39.8029	1.1127	upregulated	0.00025686	0.00094619	cytochrome c oxidase accessory protein CcoG
MXAN_RS18675	204.343	94.5123	1.1124	upregulated	9.1477e-07	6.1314e-06	hypothetical protein
MXAN_RS19585	315.446	145.931	1.1121	upregulated	7.1953e-08	5.9113e-07	acyltransferase
MXAN_RS28535	155.213	71.8147	1.1119	upregulated	5.5782e-06	3.1306e-05	2-hydroxychromene-2-carboxylate isomerase
MXAN_RS20265	117.241	54.2872	1.1108	upregulated	1.7211e-05	8.6699e-05	ABC transporter ATP-binding protein
MXAN_RS01160	1607.58	744.494	1.1106	upregulated	2.0888e-10	2.5902e-09	DNA polymerase III subunit beta
MXAN_RS19245	1774.46	822.179	1.1099	upregulated	1.4988e-10	1.9074e-09	sigma-70 family RNA polymerase sigma factor
MXAN_RS24175	84.5729	39.1956	1.1095	upregulated	0.00019474	0.00074372	hypothetical protein
MXAN_RS01960	1399.13	648.494	1.1094	upregulated	6.432e-07	4.4336e-06	ATP synthase F0 subunit C
MXAN_RS13915	199.016	92.251	1.1092	upregulated	3.2893e-06	1.9513e-05	gluconolaconase
MXAN_RS19875	69.9073	32.4335	1.108	upregulated	0.00057141	0.0018966	RNA polymerase sigma factor
MXAN_RS13630	1060.86	492.412	1.1073	upregulated	4.6217e-10	5.4791e-09	hypothetical protein
MXAN_RS20275	433.427	201.198	1.1072	upregulated	1.2478e-06	8.1314e-06	TolC family protein
MXAN_RS18415	89.6798	41.6328	1.1071	upregulated	0.0001656	0.00064527	hypothetical protein
MXAN_RS19380	4643.69	2155.72	1.1071	upregulated	5.756e-11	7.8022e-10	ABC transporter ATP-binding protein
MXAN_RS23130	167.14	77.628	1.1064	upregulated	0.00032943	0.001176	peptidase M17
MXAN_RS17440	672.876	312.766	1.1053	upregulated	3.8774e-06	2.2507e-05	phenylalanine--tRNA ligase subunit beta
MXAN_RS19255	1897.36	881.98	1.1052	upregulated	2.6412e-09	2.8352e-08	hypothetical protein
MXAN_RS04495	11323.6	5266.17	1.1045	upregulated	1.0344e-09	1.1857e-08	response regulator
MXAN_RS03780	56011.3	26070.5	1.1033	upregulated	9.1433e-09	9.006e-08	RNA polymerase subunit sigma-32
MXAN_RS19660	177.033	82.4228	1.1029	upregulated	0.00019771	0.00075322	sensor histidine kinase
MXAN_RS24270	196.594	91.5329	1.1029	upregulated	1.4438e-06	9.2757e-06	thiol-disulfide oxidoreductase DCC family protein
MXAN_RS31200	273.346	127.271	1.1028	upregulated	3.9299e-07	2.8239e-06	isocitrate lyase
MXAN_RS10130	367.088	170.955	1.1025	upregulated	7.8364e-08	6.4091e-07	TlpA family protein disulfide reductase
MXAN_RS31645	37.4836	17.4703	1.1014	upregulated	0.0060978	0.01497	HPr family phosphocarrier protein
MXAN_RS30530	41712.6	19447.9	1.1009	upregulated	1.9398e-11	2.8641e-10	hypothetical protein
MXAN_RS26000	146.15	68.1895	1.0998	upregulated	1.4057e-05	7.2108e-05	pantetheine-phosphate adenylyltransferase
MXAN_RS16005	703.554	328.693	1.0979	upregulated	8.6509e-05	0.00036378	50S ribosomal protein L2
MXAN_RS20570	4429.4	2069.39	1.0979	upregulated	0.00011804	0.00048055	CBS domain-containing protein
MXAN_RS03565	160.943	75.3167	1.0955	upregulated	7.1952e-05	0.00030772	pilus assembly protein
MXAN_RS04525	121.153	56.7273	1.0947	upregulated	2.054e-05	0.00010171	hypothetical protein
MXAN_RS18365	146.836	68.7683	1.0944	upregulated	1.2324e-05	6.3891e-05	hypothetical protein
MXAN_RS17940	614.181	287.847	1.0934	upregulated	8.0804e-09	8.0461e-08	hypothetical protein
MXAN_RS16995	828.269	388.583	1.0919	upregulated	1.9025e-08	1.7485e-07	UDP-glucose 4-epimerase
MXAN_RS13905	151.418	71.0457	1.0917	upregulated	1.2219e-05	6.3392e-05	TetR/AcrR family transcriptional regulator
MXAN_RS32570	413.001	193.838	1.0913	upregulated	6.0049e-08	5.0183e-07	heat-inducible transcription repressor HrcA
MXAN_RS10010	177.563	83.4278	1.0897	upregulated	4.0754e-05	0.00018533	peptidoglycan-binding protein LysM
MXAN_RS25940	22647.6	10642.1	1.0896	upregulated	5.3672e-11	7.3199e-10	protein translocase subunit SecA
MXAN_RS02925	852.497	400.776	1.0889	upregulated	1.8082e-09	1.9973e-08	sigma-54-dependent Fis family transcriptional regulator
MXAN_RS20005	287.586	135.358	1.0872	upregulated	3.8157e-07	2.7473e-06	mechanosensitive ion channel protein MscS
MXAN_RS23775	18186.5	8563.97	1.0865	upregulated	5.1375e-11	7.0558e-10	hypothetical protein
MXAN_RS04750	299.402	141.009	1.0863	upregulated	3.6473e-07	2.6417e-06	CusA/CzcA family heavy metal efflux RND transporter
MXAN_RS09500	118.872	55.983	1.0863	upregulated	4.958e-05	0.00022114	NUDIX hydrolase
MXAN_RS29670	291.87	137.463	1.0863	upregulated	4.2178e-07	3.0188e-06	hypothetical protein
MXAN_RS31575	1342.67	632.59	1.0858	upregulated	4.4216e-10	5.2607e-09	adenosylhomocysteinase
MXAN_RS30170	251.972	118.782	1.0849	upregulated	0.0012031	0.0036384	DNA-binding response regulator
MXAN_RS18320	590.587	278.763	1.0831	upregulated	1.0263e-08	1.0014e-07	hypothetical protein
MXAN_RS05105	132.395	62.4958	1.083	upregulated	2.0535e-05	0.00010171	N-acetyltransferase
MXAN_RS15965	112.972	53.3321	1.0829	upregulated	4.7425e-05	0.0002127	ribosomal-protein-alanine N-acetyltransferase
MXAN_RS19655	267.415	126.314	1.0821	upregulated	4.4227e-07	3.153e-06	sigma-54-dependent Fis family transcriptional regulator
MXAN_RS23815	307.593	145.466	1.0803	upregulated	4.6246e-06	2.6485e-05	peptide chain release factor 1
MXAN_RS24565	1076.08	508.935	1.0802	upregulated	1.3144e-09	1.4833e-08	ribonucleoside-diphosphate reductase subunit alpha
MXAN_RS01450	131.524	62.2282	1.0797	upregulated	2.1139e-05	0.00010425	serine protease
MXAN_RS32765	160.572	75.9848	1.0794	upregulated	0.00018015	0.00069479	ABC transporter ATP-binding protein
MXAN_RS24965	318.909	150.945	1.0791	upregulated	2.3135e-07	1.7361e-06	M1 family peptidase
MXAN_RS18440	32.6046	15.4389	1.0785	upregulated	0.013706	0.029926	hypothetical protein
MXAN_RS05145	1420.98	673.079	1.078	upregulated	1.0196e-09	1.1706e-08	succinate dehydrogenase
MXAN_RS26025	220.231	104.396	1.0769	upregulated	1.6366e-06	1.0377e-05	inorganic polyphosphate kinase
MXAN_RS16100	5045.5	2394.29	1.0754	upregulated	4.6774e-08	3.9914e-07	translation initiation factor IF-1
MXAN_RS00540	271.874	129.049	1.075	upregulated	6.8343e-07	4.6798e-06	ABC transporter permease
MXAN_RS04125	146.129	69.3894	1.0745	upregulated	2.3559e-05	0.00011463	CHAD domain-containing protein
MXAN_RS11520	732.162	347.952	1.0733	upregulated	4.5429e-09	4.6838e-08	M18 family aminopeptidase
MXAN_RS31580	315.341	149.965	1.0723	upregulated	3.4978e-05	0.00016155	S-adenosylmethionine synthase
MXAN_RS14285	69.6093	33.1061	1.0722	upregulated	0.00085586	0.0027051	hypothetical protein
MXAN_RS24570	183.383	87.2717	1.0713	upregulated	0.0024371	0.0067069	ribonucleoside-diphosphate reductase
MXAN_RS14535	1317.67	627.158	1.0711	upregulated	1.573e-09	1.7534e-08	type I DNA topoisomerase
MXAN_RS00125	2503.81	1193.96	1.0684	upregulated	2.9495e-07	2.1797e-06	DUF2807 domain-containing protein
MXAN_RS27405	111.329	53.0866	1.0684	upregulated	0.00013401	0.00053776	PilZ domain-containing protein
MXAN_RS29545	375.233	178.937	1.0683	upregulated	7.4408e-08	6.0993e-07	DUF481 domain-containing protein
MXAN_RS14255	173.966	83.0042	1.0675	upregulated	5.1629e-06	2.9223e-05	hypothetical protein
MXAN_RS06800	659.766	314.924	1.067	upregulated	1.0339e-08	1.0075e-07	LysR family transcriptional regulator
MXAN_RS19765	45.2072	21.5842	1.0666	upregulated	0.0031933	0.0084833	hypothetical protein
MXAN_RS05265	1371.85	655.188	1.0661	upregulated	2.0704e-09	2.2628e-08	CTP synthetase
MXAN_RS23020	2935.88	1402.63	1.0657	upregulated	5.4583e-10	6.4082e-09	PhoH family protein
MXAN_RS03625	1262.87	603.396	1.0655	upregulated	2.428e-09	2.6221e-08	penicillin-binding protein activator
MXAN_RS25995	788.387	377.003	1.0643	upregulated	8.4946e-09	8.4126e-08	MFS transporter
MXAN_RS17965	38.7593	18.5368	1.0642	upregulated	0.0080707	0.019049	cell division protein FtsB
MXAN_RS16015	100.73	48.2569	1.0617	upregulated	0.020715	0.042391	50S ribosomal protein L22
MXAN_RS24470	94.6442	45.3466	1.0615	upregulated	0.00055351	0.0018414	hypothetical protein
MXAN_RS18835	262.21	125.686	1.0609	upregulated	8.7752e-07	5.9034e-06	dicarboxylate/amino acid:cation symporter
MXAN_RS36415	300.133	143.958	1.06	upregulated	0.0049512	0.012488	6S RNA
MXAN_RS18370	371.059	178.511	1.0556	upregulated	6.206e-07	4.29e-06	VWA domain-containing protein
MXAN_RS02260	69.8816	33.6432	1.0546	upregulated	0.0075857	0.018021	response regulator
MXAN_RS28960	1618.09	779.216	1.0542	upregulated	1.2838e-09	1.4533e-08	peptidase S8
MXAN_RS16860	824.431	397.089	1.0539	upregulated	7.8223e-06	4.2555e-05	TerC family protein
MXAN_RS06585	179.744	86.6361	1.0529	upregulated	6.7015e-06	3.6927e-05	WYL domain-containing protein
MXAN_RS26040	594.859	286.772	1.0526	upregulated	4.2302e-08	3.6455e-07	diguanylate cyclase response regulator
MXAN_RS13325	220.656	106.389	1.0524	upregulated	2.5158e-06	1.5324e-05	serine/threonine protein kinase
MXAN_RS12735	166.741	80.4089	1.0522	upregulated	2.1905e-05	0.00010744	UvrABC system protein C
MXAN_RS22685	323.539	156.113	1.0514	upregulated	3.3578e-07	2.449e-06	acyl dehydratase
MXAN_RS34210	1638.57	790.748	1.0511	upregulated	9.1569e-08	7.3427e-07	malonic semialdehyde reductase
MXAN_RS04005	199.315	96.223	1.0506	upregulated	5.0307e-06	2.8586e-05	PilZ domain-containing protein
MXAN_RS23000	155.092	74.8739	1.0506	upregulated	1.0095e-05	5.3477e-05	peptide chain release factor 2
MXAN_RS28230	228.177	110.228	1.0497	upregulated	2.0199e-06	1.2534e-05	Holliday junction resolvase RuvX
MXAN_RS11475	139.251	67.2915	1.0492	upregulated	3.5254e-05	0.00016262	cupin domain-containing protein
MXAN_RS31195	339.885	164.428	1.0476	upregulated	3.0358e-07	2.2366e-06	malate synthase A
MXAN_RS17075	78.9704	38.2256	1.0468	upregulated	0.00042079	0.0014523	shikimate kinase
MXAN_RS31405	4846.89	2350.49	1.0441	upregulated	3.9972e-10	4.8092e-09	MotA/TolQ/ExbB proton channel family protein
MXAN_RS26865	417.773	202.677	1.0435	upregulated	2.4922e-07	1.8606e-06	sulfite exporter TauE/SafE family protein
MXAN_RS34590	216.857	105.274	1.0426	upregulated	1.578e-06	1.0041e-05	ABC transporter ATP-binding protein
MXAN_RS24730	654.369	317.735	1.0423	upregulated	6.8699e-06	3.7769e-05	hypothetical protein
MXAN_RS30160	255.613	124.126	1.0422	upregulated	0.00017388	0.00067429	NAD(P)-dependent oxidoreductase
MXAN_RS19005	239.645	116.388	1.042	upregulated	0.0042333	0.010839	MCE family protein
MXAN_RS28025	64.528	31.3376	1.042	upregulated	0.0016051	0.0046791	ABC transporter ATP-binding protein
MXAN_RS07630	316.155	153.565	1.0418	upregulated	6.3953e-07	4.4125e-06	aminotransferase class V-fold PLP-dependent enzyme
MXAN_RS18705	894.02	434.396	1.0413	upregulated	2.2041e-05	0.00010804	TVP38/TMEM64 family protein
MXAN_RS17885	117.13	56.9217	1.0411	upregulated	6.4936e-05	0.00028068	pentapeptide repeat-containing protein
MXAN_RS16210	9611.72	4671.22	1.041	upregulated	2.4582e-07	1.8371e-06	cold-shock protein
MXAN_RS01255	780.995	379.634	1.0407	upregulated	2.427e-06	1.4846e-05	alanine--glyoxylate aminotransferase family protein
MXAN_RS23305	509.129	247.633	1.0398	upregulated	8.2966e-08	6.7476e-07	HlyC/CorC family transporter
MXAN_RS07380	541.913	263.598	1.0397	upregulated	7.8605e-08	6.4216e-07	adenosine deaminase
MXAN_RS10945	72.3791	35.2334	1.0386	upregulated	0.00078479	0.0025033	ribonuclease HI
MXAN_RS28950	154.128	75.0332	1.0385	upregulated	2.5084e-05	0.00012132	tRNAHis-5'-guanylyltransferase
MXAN_RS05245	1.00049e+06	487206	1.0381	upregulated	7.6191e-10	8.8311e-09	Hsp20/alpha crystallin family protein
MXAN_RS01545	348.948	170.024	1.0373	upregulated	2.2378e-07	1.6862e-06	hypothetical protein
MXAN_RS00295	440.296	214.648	1.0365	upregulated	1.2999e-07	1.0207e-06	polyphosphate kinase 1
MXAN_RS23165	96.256	46.9409	1.036	upregulated	0.00014345	0.00057119	ribose 5-phosphate isomerase B
MXAN_RS12435	78.4382	38.2772	1.0351	upregulated	0.00071158	0.0022949	histidine phosphatase family protein
MXAN_RS12670	65.6553	32.0536	1.0344	upregulated	0.0014736	0.0043452	hypothetical protein
MXAN_RS02030	494.647	241.63	1.0336	upregulated	6.1632e-08	5.1388e-07	hypothetical protein
MXAN_RS15755	610.879	298.576	1.0328	upregulated	2.5974e-06	1.5795e-05	cytochrome c biogenesis protein CcmF
MXAN_RS15130	658.463	321.915	1.0324	upregulated	3.6625e-08	3.2081e-07	2-dehydropantoate 2-reductase
MXAN_RS21640	372.729	182.308	1.0318	upregulated	1.81e-07	1.3835e-06	fructose-bisphosphatase class II
MXAN_RS23625	211.697	103.545	1.0317	upregulated	0.0016328	0.0047463	hypothetical protein
MXAN_RS15085	216.983	106.198	1.0308	upregulated	3.1956e-06	1.902e-05	DivIVA domain-containing protein
MXAN_RS15315	1876.47	919.032	1.0298	upregulated	3.3186e-08	2.9352e-07	peptidase M13
MXAN_RS35420	153.948	75.4106	1.0296	upregulated	2.8564e-05	0.00013554	BlaI/MecI/CopY family transcriptional regulator
MXAN_RS13240	660.244	323.536	1.0291	upregulated	3.3906e-08	2.9916e-07	NADH-quinone oxidoreductase subunit B
MXAN_RS14260	170.106	83.3712	1.0288	upregulated	0.0017453	0.0050213	hypothetical protein
MXAN_RS02335	259.596	127.253	1.0286	upregulated	1.3364e-06	8.6623e-06	7-carboxy-7-deazaguanine synthase QueE
MXAN_RS17950	5612.07	2750.89	1.0286	upregulated	8.842e-10	1.02e-08	hypothetical protein
MXAN_RS13335	460.479	225.879	1.0276	upregulated	1.3452e-07	1.0518e-06	DUF4339 domain-containing protein
MXAN_RS02295	473.846	232.559	1.0268	upregulated	1.2567e-07	9.8999e-07	foldase
MXAN_RS24725	361.011	177.232	1.0264	upregulated	3.2964e-06	1.9539e-05	DUF1844 domain-containing protein
MXAN_RS34345	3270.44	1605.62	1.0264	upregulated	1.1587e-09	1.32e-08	S-(hydroxymethyl)glutathione dehydrogenase/class III alcohol dehydrogenase
MXAN_RS36390	263203	129250	1.026	upregulated	2.3274e-10	2.8617e-09	RNase P RNA component class A
MXAN_RS24460	491.751	241.626	1.0252	upregulated	8.9203e-08	7.1906e-07	insulinase family protein
MXAN_RS27605	376.931	185.247	1.0248	upregulated	3.7189e-07	2.6881e-06	ATPase AAA
MXAN_RS30550	213.251	104.827	1.0245	upregulated	6.0016e-06	3.3579e-05	acyl-CoA desaturase
MXAN_RS30940	360.944	177.553	1.0235	upregulated	2.9736e-07	2.1952e-06	mersacidin/lichenicidin family type 2 lantibiotic
MXAN_RS02255	122.838	60.4422	1.0231	upregulated	8.4723e-05	0.00035709	sensor histidine kinase
MXAN_RS11775	237.667	116.953	1.023	upregulated	1.1066e-06	7.2766e-06	hypothetical protein
MXAN_RS04035	224.648	110.59	1.0224	upregulated	2.5247e-06	1.5366e-05	glycine acetyltransferase
MXAN_RS05450	87.9309	43.3332	1.0209	upregulated	0.0012152	0.0036703	GlsB/YeaQ/YmgE family stress response membrane protein
MXAN_RS09875	208.154	102.692	1.0193	upregulated	1.099e-05	5.7593e-05	hypothetical protein
MXAN_RS02725	72736.7	35887.4	1.0192	upregulated	2.6261e-09	2.8236e-08	protease HtpX
MXAN_RS22980	63.4603	31.3128	1.0191	upregulated	0.0016768	0.0048472	ABC transporter permease
MXAN_RS20145	400.099	197.432	1.019	upregulated	3.117e-05	0.00014627	hypothetical protein
MXAN_RS00460	551.987	272.505	1.0183	upregulated	8.9685e-08	7.2215e-07	efflux RND transporter periplasmic adaptor subunit
MXAN_RS28565	481.896	238.035	1.0175	upregulated	7.2389e-05	0.00030923	1-pyrroline-5-carboxylate dehydrogenase
MXAN_RS02020	259.904	128.39	1.0174	upregulated	2.8208e-06	1.6944e-05	type IV pili twitching motility protein PilT
MXAN_RS16510	81.7076	40.3668	1.0173	upregulated	0.00068889	0.0022316	hypothetical protein
MXAN_RS04805	250.878	124.049	1.0161	upregulated	0.00020977	0.00079196	DUF420 domain-containing protein
MXAN_RS07165	303.228	149.944	1.016	upregulated	1.3876e-06	8.9618e-06	30S ribosomal protein S12 methylthiotransferase RimO
MXAN_RS03245	343.371	169.97	1.0145	upregulated	6.1936e-07	4.2854e-06	hypothetical protein
MXAN_RS22080	306.478	151.712	1.0144	upregulated	8.3365e-07	5.6186e-06	hypothetical protein
MXAN_RS19770	131.683	65.2261	1.0135	upregulated	8.6984e-05	0.00036535	hypothetical protein
MXAN_RS27120	547.465	271.257	1.0131	upregulated	6.9118e-08	5.6977e-07	cell division protein FtsZ
MXAN_RS31410	31.1265	15.425	1.0129	upregulated	0.024276	0.048585	biopolymer transporter ExbD
MXAN_RS04180	128.311	63.6443	1.0115	upregulated	0.0073533	0.017532	hypothetical protein
MXAN_RS35315	1337.39	663.385	1.0115	upregulated	1.7492e-06	1.0995e-05	cytochrome P450
MXAN_RS15090	179.607	89.1226	1.011	upregulated	1.6775e-05	8.4794e-05	HEAT repeat domain-containing protein
MXAN_RS31845	933.131	463.022	1.011	upregulated	8.6961e-08	7.0421e-07	hypothetical protein
MXAN_RS21020	13774.3	6835.83	1.0108	upregulated	7.1447e-10	8.3344e-09	nucleotide exchange factor GrpE
MXAN_RS02970	1878.1	932.297	1.0104	upregulated	6.3403e-09	6.4457e-08	PAS domain S-box protein
MXAN_RS05075	842.424	418.197	1.0104	upregulated	2.0987e-08	1.9191e-07	succinylarginine dihydrolase
MXAN_RS19460	130.422	64.7509	1.0102	upregulated	0.0001096	0.00044894	aldo/keto reductase
MXAN_RS27835	1910.67	948.646	1.0101	upregulated	9.4323e-09	9.2656e-08	PEGA domain-containing protein
MXAN_RS05115	895.056	445.121	1.0078	upregulated	2.413e-08	2.1928e-07	ribosomal subunit interface protein
MXAN_RS29150	799.304	397.641	1.0073	upregulated	4.7563e-08	4.0492e-07	chitinase
MXAN_RS10030	4076.74	2030.6	1.0055	upregulated	8.5205e-06	4.5839e-05	transcription termination/antitermination protein NusA
MXAN_RS05600	1236.33	616.026	1.005	upregulated	2.8003e-08	2.5072e-07	hypothetical protein
MXAN_RS11435	370.569	184.731	1.0043	upregulated	7.044e-07	4.8189e-06	hypothetical protein
MXAN_RS14265	344.281	171.706	1.0036	upregulated	7.6889e-07	5.2257e-06	hypothetical protein
MXAN_RS16505	146.411	73.0632	1.0028	upregulated	0.00013568	0.00054384	protein-L-isoaspartate O-methyltransferase
MXAN_RS23840	1334.84	666.404	1.0022	upregulated	1.2329e-08	1.184e-07	hypothetical protein
MXAN_RS30185	288.532	144.086	1.0018	upregulated	1.8052e-06	1.1318e-05	hypothetical protein
MXAN_RS01290	362.735	181.212	1.0012	upregulated	9.8183e-07	6.5148e-06	hypothetical protein
MXAN_RS18520	3488.22	1743.38	1.0006	upregulated	5.5258e-08	4.6607e-07	MFS transporter
MXAN_RS23080	381.678	190.838	1	upregulated	8.3339e-07	5.6186e-06	ABC transporter ATP-binding protein
MXAN_RS19805	1314.73	657.435	0.99985	upregulated	1.4081e-08	1.3328e-07	glycosyl hydrolase
MXAN_RS14830	548.007	274.103	0.99947	upregulated	1.0103e-07	8.0634e-07	gliding motility protein
MXAN_RS29540	72.5918	36.3247	0.99886	upregulated	0.0012279	0.0037009	cytochrome-c oxidase
MXAN_RS25465	140.198	70.1766	0.9984	upregulated	3.5461e-05	0.00016333	hypothetical protein
MXAN_RS04170	645.072	322.964	0.99809	upregulated	6.2432e-08	5.1996e-07	S46 family peptidase
MXAN_RS14250	653.115	327.048	0.99783	upregulated	5.513e-08	4.6554e-07	hypothetical protein
MXAN_RS22475	76.3019	38.2137	0.99763	upregulated	0.001052	0.0032338	rhomboid family intramembrane serine protease
MXAN_RS11780	135.329	67.8086	0.99693	upregulated	5.8522e-05	0.00025538	hypothetical protein
MXAN_RS26300	130.581	65.4308	0.9969	upregulated	0.00096244	0.0029964	hypothetical protein
MXAN_RS30300	519.851	260.641	0.99603	upregulated	1.7819e-07	1.3653e-06	glyoxalase
MXAN_RS20455	840.168	421.582	0.99487	upregulated	4.4639e-08	3.8317e-07	GTP cyclohydrolase II
MXAN_RS34045	353.778	177.523	0.99484	upregulated	0.00040569	0.0014102	response regulator
MXAN_RS10155	625.192	313.823	0.99435	upregulated	0.0010479	0.0032254	hypothetical protein
MXAN_RS20615	974.396	489.506	0.99318	upregulated	0.00072079	0.0023192	GHKL domain-containing protein
MXAN_RS36145	93.891	47.2172	0.99167	upregulated	0.00041231	0.0014278	DUF5063 domain-containing protein
MXAN_RS24025	183.661	92.4025	0.99104	upregulated	2.065e-05	0.00010212	phosphoserine aminotransferase
MXAN_RS20580	1619.04	814.887	0.99046	upregulated	1.6594e-08	1.5387e-07	hypothetical protein
MXAN_RS32840	182.215	91.7216	0.99031	upregulated	2.5394e-05	0.00012241	hypothetical protein
MXAN_RS14825	167.152	84.1542	0.99006	upregulated	1.5079e-05	7.6916e-05	hypothetical protein
MXAN_RS23740	3115.45	1570.07	0.98861	upregulated	5.9502e-09	6.0661e-08	DNA-directed RNA polymerase subunit omega
MXAN_RS27210	229.033	115.465	0.9881	upregulated	6.5948e-06	3.6449e-05	pilus assembly protein PilZ
MXAN_RS14385	133.356	67.2354	0.98799	upregulated	0.00014921	0.00058995	C4-dicarboxylate transporter DctA
MXAN_RS13180	1559.57	786.365	0.98788	upregulated	1.0941e-08	1.059e-07	hypothetical protein
MXAN_RS34655	302.897	152.865	0.98656	upregulated	1.2499e-06	8.1377e-06	enoyl-CoA hydratase
MXAN_RS36380	1.08751e+06	549194	0.98564	upregulated	1.0257e-08	1.0014e-07	transfer-messenger RNA
MXAN_RS06565	1897.91	958.7	0.98526	upregulated	1.5388e-08	1.4397e-07	GTPase HflX
MXAN_RS15760	292.359	147.685	0.98522	upregulated	4.5701e-06	2.6214e-05	cytochrome C biogenesis protein CcmE
MXAN_RS28425	372.345	188.251	0.98398	upregulated	1.1286e-06	7.4143e-06	hypothetical protein
MXAN_RS27460	785.907	397.437	0.98363	upregulated	5.9286e-08	4.966e-07	ATPase AAA
MXAN_RS14910	3962.25	2004.01	0.98343	upregulated	3.6763e-09	3.8559e-08	50S ribosomal protein L7/L12
MXAN_RS20175	740.603	374.881	0.98227	upregulated	7.4492e-08	6.0993e-07	hypothetical protein
MXAN_RS08215	163.411	82.8253	0.98036	upregulated	3.4562e-05	0.00015993	hypothetical protein
MXAN_RS10020	598.511	303.377	0.98027	upregulated	2.4145e-07	1.8063e-06	carbon-nitrogen hydrolase family protein
MXAN_RS34480	457.959	232.377	0.97875	upregulated	4.91e-07	3.4632e-06	hypothetical protein
MXAN_RS09955	373.147	189.359	0.97862	upregulated	1.552e-06	9.9274e-06	tRNA (adenosine(37)-N6)-threonylcarbamoyltransferase complex transferase subunit TsaD
MXAN_RS07670	17119.8	8696.65	0.97713	upregulated	1.5878e-05	8.0653e-05	MBL fold hydrolase
MXAN_RS04215	122.242	62.1	0.97708	upregulated	0.00015948	0.0006231	host attachment protein
MXAN_RS13655	331.99	168.663	0.977	upregulated	0.0019216	0.0054595	triose-phosphate isomerase
MXAN_RS13110	126.51	64.2973	0.97642	upregulated	0.00015976	0.00062385	polyhydroxyalkanoic acid synthase
MXAN_RS32575	408.473	207.689	0.97582	upregulated	6.5447e-07	4.507e-06	drug/metabolite exporter YedA
MXAN_RS05185	261.461	132.96	0.9756	upregulated	8.6157e-06	4.6283e-05	NADH-quinone oxidoreductase subunit N
MXAN_RS05255	1558.51	792.909	0.97494	upregulated	3.193e-06	1.902e-05	3-deoxy-D-manno-octulosonate 8-phosphate phosphatase
MXAN_RS01295	1927.21	981.13	0.974	upregulated	1.4404e-08	1.3582e-07	DNA topoisomerase (ATP-hydrolyzing) subunit B
MXAN_RS06880	603.319	307.173	0.97387	upregulated	1.7867e-07	1.3675e-06	hypothetical protein
MXAN_RS05375	241.598	123.106	0.97271	upregulated	7.9587e-06	4.3232e-05	hypothetical protein
MXAN_RS11350	753.818	384.204	0.97234	upregulated	6.9746e-08	5.743e-07	peptide-methionine (R)-S-oxide reductase
MXAN_RS33230	134.941	68.8014	0.97182	upregulated	9.3055e-05	0.00038816	biopolymer transporter ExbD
MXAN_RS14355	147.022	74.9615	0.97181	upregulated	7.8775e-05	0.00033376	CoA transferase
MXAN_RS10980	135.681	69.1932	0.97151	upregulated	5.9694e-05	0.00025972	hypothetical protein
MXAN_RS01020	940.165	479.472	0.97147	upregulated	2.0025e-07	1.5152e-06	peptidase S8
MXAN_RS11080	399.356	203.678	0.97138	upregulated	1.9443e-06	1.2138e-05	hypothetical protein
MXAN_RS35310	388.872	198.433	0.97065	upregulated	5.6019e-07	3.9073e-06	STAS/SEC14 domain-containing protein
MXAN_RS05140	3685.55	1881.25	0.97018	upregulated	1.2431e-08	1.1906e-07	single-stranded DNA-binding protein
MXAN_RS33865	393.921	201.274	0.96875	upregulated	7.0542e-07	4.8213e-06	biopolymer transporter TonB
MXAN_RS30325	231.585	118.338	0.96862	upregulated	9.868e-06	5.243e-05	TetR/AcrR family transcriptional regulator
MXAN_RS12890	181.343	92.6777	0.96843	upregulated	3.8181e-05	0.00017446	hypothetical protein
MXAN_RS21015	2443.04	1249.8	0.96699	upregulated	2.8725e-08	2.5687e-07	PDZ domain-containing protein
MXAN_RS03855	558.158	285.578	0.96679	upregulated	3.984e-07	2.8599e-06	DUF4202 domain-containing protein
MXAN_RS24720	4449.69	2276.85	0.96667	upregulated	7.8476e-09	7.825e-08	hypothetical protein
MXAN_RS32485	837.679	428.808	0.96607	upregulated	1.6719e-07	1.2919e-06	hypothetical protein
MXAN_RS06155	174.695	89.5021	0.96484	upregulated	2.1552e-05	0.00010593	hypothetical protein
MXAN_RS08375	93.6623	48.0167	0.96393	upregulated	0.00047806	0.0016231	LysR family transcriptional regulator
MXAN_RS10940	428.921	219.93	0.96367	upregulated	1.3505e-06	8.7382e-06	methylmalonyl-CoA mutase
MXAN_RS01145	315.014	161.552	0.96342	upregulated	2.1676e-06	1.3371e-05	hypothetical protein
MXAN_RS18685	290.776	149.134	0.9633	upregulated	3.7005e-06	2.1583e-05	transporter
MXAN_RS09340	596.123	305.744	0.96329	upregulated	0.0016978	0.0048999	dynein regulation protein LC7
MXAN_RS23630	3909.48	2005.74	0.96284	upregulated	1.5761e-07	1.2218e-06	FHA domain-containing protein
MXAN_RS10050	167.301	85.8722	0.96219	upregulated	2.8938e-05	0.00013722	tRNA pseudouridine(55) synthase TruB
MXAN_RS28125	337.321	173.188	0.96178	upregulated	4.2522e-06	2.4487e-05	alanine--tRNA ligase
MXAN_RS22085	825.891	424.055	0.9617	upregulated	6.3577e-08	5.2857e-07	hypothetical protein
MXAN_RS13645	1326.14	681.003	0.9615	upregulated	3.4206e-08	3.0143e-07	type I glyceraldehyde-3-phosphate dehydrogenase
MXAN_RS01460	149.738	76.9022	0.96135	upregulated	9.7962e-05	0.000407	pyridoxamine 5'-phosphate oxidase
MXAN_RS15920	3682.72	1891.45	0.96127	upregulated	1.5634e-06	9.9827e-06	peptidase S8
MXAN_RS12675	200.617	103.038	0.96126	upregulated	2.9616e-05	0.00013989	FHA domain-containing protein
MXAN_RS23795	1557.51	800.046	0.96109	upregulated	3.8923e-08	3.3809e-07	chromosome segregation protein SMC
MXAN_RS16295	125.554	64.4943	0.96106	upregulated	0.00018862	0.0007226	hypothetical protein
MXAN_RS05270	2203.3	1132.41	0.96027	upregulated	2.0984e-08	1.9191e-07	hypothetical protein
MXAN_RS19395	608.284	312.682	0.96005	upregulated	1.7813e-07	1.3653e-06	hypothetical protein
MXAN_RS14770	303.851	156.35	0.95859	upregulated	3.1918e-06	1.902e-05	acyl-CoA dehydrogenase
MXAN_RS29110	906.179	466.553	0.95775	upregulated	5.4373e-08	4.5967e-07	iron ABC transporter substrate-binding protein
MXAN_RS36120	860.647	443.322	0.95707	upregulated	8.3446e-06	4.4993e-05	hypothetical protein
MXAN_RS24015	3461.56	1783.71	0.95654	upregulated	1.4121e-08	1.334e-07	GlsB/YeaQ/YmgE family stress response membrane protein
MXAN_RS15940	135.945	70.0647	0.95626	upregulated	0.00020344	0.00077207	arginine--tRNA ligase
MXAN_RS23770	19699.8	10172.5	0.9535	upregulated	7.6682e-09	7.6672e-08	glutaredoxin 3
MXAN_RS13625	421.369	217.59	0.95347	upregulated	1.1888e-06	7.775e-06	FAD-dependent oxidoreductase
MXAN_RS35985	386.792	199.867	0.95252	upregulated	2.0844e-06	1.2902e-05	hybrid sensor histidine kinase/response regulator
MXAN_RS09550	866.105	447.568	0.95244	upregulated	2.6317e-05	0.00012636	methyltransferase domain-containing protein
MXAN_RS17065	51.3731	26.5696	0.95124	upregulated	0.0064739	0.015745	chorismate synthase
MXAN_RS34085	367.215	189.982	0.95077	upregulated	2.6843e-06	1.6242e-05	cyclic nucleotide-binding domain-containing protein
MXAN_RS20125	498.197	257.926	0.94976	upregulated	6.1655e-07	4.2701e-06	radical SAM protein
MXAN_RS36460	40.9123	21.1914	0.94905	upregulated	0.017123	0.036127	hypothetical protein
MXAN_RS25855	191.151	99.0174	0.94896	upregulated	3.3719e-05	0.00015673	GDP-4-dehydro-6-deoxy-D-mannose reductase
MXAN_RS30700	2108.67	1092.72	0.94841	upregulated	8.5494e-07	5.7568e-06	isocitrate dehydrogenase (NAD(+))
MXAN_RS17435	628.875	325.929	0.94821	upregulated	3.1791e-07	2.3304e-06	phenylalanine--tRNA ligase subunit alpha
MXAN_RS00900	679.721	352.672	0.94662	upregulated	3.7354e-07	2.6947e-06	AsmA family protein
MXAN_RS12805	218.184	113.234	0.94623	upregulated	2.6693e-05	0.000128	penicillin-binding protein 2
MXAN_RS23780	2494.84	1294.99	0.94601	upregulated	3.9243e-08	3.4046e-07	hypothetical protein
MXAN_RS28770	424.514	220.359	0.94596	upregulated	1.7587e-06	1.1046e-05	peptidase M48
MXAN_RS14495	394.846	205.031	0.94545	upregulated	1.645e-06	1.0418e-05	DUF4912 domain-containing protein
MXAN_RS34290	313.974	163.068	0.94517	upregulated	0.0011275	0.0034369	transcriptional regulator
MXAN_RS34820	4363.59	2266.66	0.94495	upregulated	2.9921e-07	2.2066e-06	hypothetical protein
MXAN_RS33510	371.58	193.042	0.94476	upregulated	1.6911e-06	1.0685e-05	ATP synthase epsilon chain
MXAN_RS35720	65.7989	34.1963	0.94422	upregulated	0.0025174	0.0068966	YceI family protein
MXAN_RS04270	132.054	68.7261	0.9422	upregulated	0.00023812	0.00088658	hypothetical protein
MXAN_RS10935	180.18	93.7736	0.94218	upregulated	5.2592e-05	0.00023201	methylmalonyl-CoA mutase
MXAN_RS15465	947.381	493.122	0.942	upregulated	0.00014767	0.00058481	hypothetical protein
MXAN_RS04230	683.43	355.82	0.94165	upregulated	3.8156e-07	2.7473e-06	PEGA domain-containing protein
MXAN_RS27740	112.452	58.6155	0.93996	upregulated	0.00022609	0.00084569	DUF3006 domain-containing protein
MXAN_RS12190	268.633	140.138	0.93878	upregulated	6.584e-06	3.6445e-05	homoserine kinase
MXAN_RS12370	221.572	115.627	0.9383	upregulated	1.0462e-05	5.5105e-05	tRNA (adenosine(37)-N6)-threonylcarbamoyltransferase complex dimerization subunit type 1 TsaB
MXAN_RS07855	202.089	105.471	0.93814	upregulated	3.8448e-05	0.00017557	hypothetical protein
MXAN_RS32170	358.478	187.103	0.93805	upregulated	3.365e-06	1.9914e-05	MarR family transcriptional regulator
MXAN_RS07895	710.465	370.937	0.93759	upregulated	3.0405e-07	2.2378e-06	insulinase family protein
MXAN_RS19855	469.022	244.977	0.93701	upregulated	9.5305e-07	6.3586e-06	cyclic nucleotide-binding domain-containing protein
MXAN_RS03230	333.969	174.717	0.93469	upregulated	6.8004e-06	3.7443e-05	AcrB/AcrD/AcrF family protein
MXAN_RS31965	205.47	107.527	0.93423	upregulated	2.2076e-05	0.00010814	flagellar protein FliB
MXAN_RS16020	324.335	169.748	0.93409	upregulated	6.5785e-06	3.6442e-05	30S ribosomal protein S3
MXAN_RS31150	299.69	156.965	0.93303	upregulated	7.9785e-06	4.3308e-05	acyl-CoA dehydrogenase
MXAN_RS17220	182.115	95.4829	0.93154	upregulated	3.6044e-05	0.00016574	16S rRNA (cytidine(1402)-2'-O)-methyltransferase
MXAN_RS14320	59087.7	30985.2	0.93128	upregulated	4.4646e-07	3.1767e-06	DNA-directed RNA polymerase sigma-70 factor
MXAN_RS06760	627.677	329.237	0.9309	upregulated	4.8961e-05	0.00021878	metal-dependent hydrolase
MXAN_RS31155	123.155	64.6159	0.93052	upregulated	0.0011283	0.0034379	ester cyclase
MXAN_RS25835	406.519	213.344	0.93014	upregulated	1.7325e-06	1.0917e-05	hypothetical protein
MXAN_RS10135	218.568	114.713	0.93005	upregulated	2.5769e-05	0.00012381	hypothetical protein
MXAN_RS29490	1461.12	767.575	0.9287	upregulated	1.236e-06	8.0687e-06	4Fe-4S dicluster domain-containing protein
MXAN_RS06580	245.847	129.173	0.92845	upregulated	1.1602e-05	6.041e-05	WYL domain-containing protein
MXAN_RS20590	155.781	81.881	0.92792	upregulated	0.00017712	0.00068468	hypothetical protein
MXAN_RS04670	374.802	197.005	0.9279	upregulated	3.521e-06	2.0719e-05	bifunctional aspartate kinase/homoserine dehydrogenase I
MXAN_RS14560	447.752	235.359	0.92784	upregulated	2.6533e-06	1.6094e-05	FADH(2)-oxidizing methylenetetrahydrofolate--tRNA-(uracil(54)-C(5))-methyltransferase TrmFO
MXAN_RS04490	310064	163045	0.92729	upregulated	1.4895e-08	1.4008e-07	PDZ domain-containing protein
MXAN_RS32740	106.742	56.1624	0.92645	upregulated	0.00065803	0.0021469	hypothetical protein
MXAN_RS23160	252.07	132.724	0.9254	upregulated	1.0556e-05	5.5438e-05	serine hydroxymethyltransferase
MXAN_RS13130	562.656	296.347	0.92497	upregulated	9.2798e-07	6.2141e-06	hypothetical protein
MXAN_RS18350	297.249	156.665	0.92399	upregulated	6.591e-06	3.6449e-05	cyclic nucleotide-binding domain-containing protein
MXAN_RS29510	310.851	163.901	0.9234	upregulated	1.6982e-05	8.5782e-05	hypothetical protein
MXAN_RS15770	1652	871.17	0.92319	upregulated	4.7294e-07	3.3488e-06	transcriptional regulator
MXAN_RS35745	173.631	91.6571	0.92171	upregulated	6.6134e-05	0.00028535	LysM peptidoglycan-binding domain-containing protein
MXAN_RS18125	223.038	117.832	0.92056	upregulated	2.5611e-05	0.00012322	tetratricopeptide repeat-containing protein
MXAN_RS18070	216.013	114.133	0.9204	upregulated	0.0085213	0.019944	histidine--tRNA ligase
MXAN_RS01475	230.118	121.644	0.9197	upregulated	2.6666e-05	0.00012795	asparagine synthase
MXAN_RS19290	2454.98	1298.21	0.91918	upregulated	3.3306e-06	1.9726e-05	hypothetical protein
MXAN_RS12155	150.025	79.3367	0.91914	upregulated	0.00021814	0.00081931	chromosome partitioning protein ParB
MXAN_RS19675	235.841	124.729	0.91902	upregulated	2.9781e-05	0.00014058	serine protein kinase
MXAN_RS29290	299.013	158.335	0.91722	upregulated	0.00050647	0.0017067	cold-shock protein
MXAN_RS12880	212.444	112.525	0.91683	upregulated	3.1266e-05	0.00014655	NUDIX hydrolase
MXAN_RS31555	158.482	83.9852	0.91611	upregulated	0.00014608	0.00057977	hypothetical protein
MXAN_RS34740	77.7751	41.2482	0.91498	upregulated	0.0013488	0.0040089	hypothetical protein
MXAN_RS28500	183.864	97.5137	0.91496	upregulated	4.7871e-05	0.00021443	dioxygenase
MXAN_RS23745	211.156	112.012	0.91465	upregulated	0.0015474	0.0045254	NUDIX hydrolase
MXAN_RS13505	549.828	291.706	0.91447	upregulated	1.5762e-06	1.0038e-05	homogentisate 1%2C2-dioxygenase
MXAN_RS15325	232.712	123.626	0.91256	upregulated	2.7702e-05	0.00013188	fumarate hydratase
MXAN_RS16980	254.498	135.246	0.91207	upregulated	2.1199e-05	0.0001044	hypothetical protein
MXAN_RS14330	717.18	381.137	0.91203	upregulated	0.00021451	0.00080704	long-chain fatty acid--CoA ligase
MXAN_RS31415	312.648	166.199	0.91163	upregulated	1.1574e-05	6.0307e-05	energy transducer TonB
MXAN_RS11430	114.476	60.8597	0.91148	upregulated	0.0012377	0.0037258	hypothetical protein
MXAN_RS03885	422.505	224.639	0.91136	upregulated	3.4403e-06	2.0327e-05	hypothetical protein
MXAN_RS03475	33.6835	17.9157	0.91082	upregulated	0.02393	0.047946	hypothetical protein
MXAN_RS04060	49.2153	26.1831	0.91047	upregulated	0.0086584	0.0202	hypothetical protein
MXAN_RS09555	1288.43	685.516	0.91035	upregulated	1.8113e-07	1.3835e-06	methionine synthase
MXAN_RS19995	3842.16	2044.24	0.91035	upregulated	4.6255e-08	3.9518e-07	pirin family protein
MXAN_RS12045	149.973	79.8145	0.90998	upregulated	0.00015317	0.00060235	hypothetical protein
MXAN_RS09335	370.819	197.419	0.90946	upregulated	0.00021051	0.00079393	mutual gliding-motility protein MglA
MXAN_RS24390	629	335.035	0.90875	upregulated	1.1056e-06	7.2763e-06	type 2 isopentenyl-diphosphate Delta-isomerase
MXAN_RS28745	448.626	238.981	0.90862	upregulated	2.5026e-06	1.5256e-05	4-hydroxy-tetrahydrodipicolinate synthase
MXAN_RS31190	5151.63	2744.38	0.90855	upregulated	2.4667e-05	0.00011946	PspC domain-containing protein
MXAN_RS28460	407.238	217.01	0.90811	upregulated	0.00020323	0.00077166	RNA polymerase factor sigma-32
MXAN_RS01665	402.125	214.326	0.90784	upregulated	7.5877e-06	4.1403e-05	PAS domain S-box protein
MXAN_RS04290	410.997	219.15	0.90721	upregulated	5.1091e-06	2.8963e-05	farnesyltranstransferase
MXAN_RS04770	265.82	141.937	0.9052	upregulated	2.3875e-05	0.00011601	cysteine synthase family protein
MXAN_RS06100	90.0894	48.1234	0.90462	upregulated	0.0016121	0.0046918	hypothetical protein
MXAN_RS05210	2145.78	1146.48	0.90429	upregulated	7.9356e-07	5.3733e-06	NADH-quinone oxidoreductase subunit F
MXAN_RS03825	624.073	333.658	0.90334	upregulated	4.9802e-06	2.8321e-05	hypothetical protein
MXAN_RS00080	191.72	102.527	0.903	upregulated	4.9724e-05	0.00022137	type II toxin-antitoxin system HipA family toxin
MXAN_RS08015	378.965	202.702	0.9027	upregulated	3.7523e-06	2.1868e-05	peptidase S1
MXAN_RS26710	84.0241	44.9647	0.90201	upregulated	0.0073601	0.017537	hypothetical protein
MXAN_RS33460	299.212	160.163	0.90163	upregulated	1.8841e-05	9.4191e-05	TonB-dependent receptor
MXAN_RS34300	256.815	137.478	0.90153	upregulated	2.6893e-05	0.00012871	hypothetical protein
MXAN_RS12915	65.7192	35.2076	0.90043	upregulated	0.0039303	0.010152	hypothetical protein
MXAN_RS25790	601.852	322.517	0.90004	upregulated	9.997e-07	6.6213e-06	TonB-dependent receptor
MXAN_RS12400	327.635	175.664	0.89927	upregulated	0.00046863	0.0015955	hypothetical protein
MXAN_RS29190	141.208	75.7868	0.8978	upregulated	0.00018215	0.00070042	1-acyl-sn-glycerol-3-phosphate acyltransferase
MXAN_RS16215	324.903	174.434	0.89733	upregulated	0.0050139	0.01263	L-seryl-tRNA(Sec) selenium transferase
MXAN_RS34305	1857.33	997.391	0.897	upregulated	0.00042119	0.001453	hypothetical protein
MXAN_RS06005	261.771	140.639	0.8963	upregulated	2.7982e-05	0.00013304	hypothetical protein
MXAN_RS16515	298.918	160.599	0.89629	upregulated	1.6582e-05	8.3932e-05	threonine synthase
MXAN_RS26825	298.215	160.261	0.89593	upregulated	0.001327	0.0039586	oxygen-independent coproporphyrinogen III oxidase
MXAN_RS02050	276.296	148.506	0.89569	upregulated	0.00011046	0.00045195	hypothetical protein
MXAN_RS33520	3440.72	1849.97	0.89521	upregulated	9.1594e-08	7.3427e-07	ATP synthase subunit beta
MXAN_RS28300	525.476	282.614	0.89479	upregulated	2.106e-06	1.3013e-05	U32 family peptidase
MXAN_RS04560	3056.68	1644.03	0.89473	upregulated	3.4631e-05	0.00016015	hypothetical protein
MXAN_RS14075	265.14	142.616	0.89462	upregulated	2.0584e-05	0.00010186	penicillin acylase
MXAN_RS30280	117.575	63.2726	0.89392	upregulated	0.0015265	0.0044751	cyclic nucleotide-binding domain-containing protein
MXAN_RS07200	403.775	217.337	0.89361	upregulated	4.7593e-06	2.7171e-05	hypothetical protein
MXAN_RS29025	81.2023	43.7106	0.89354	upregulated	0.0028813	0.007762	methyltransferase domain-containing protein
MXAN_RS01280	635.964	342.637	0.89226	upregulated	3.1188e-05	0.00014627	helix-turn-helix domain-containing protein
MXAN_RS06915	157.386	84.8104	0.89199	upregulated	0.0093399	0.021535	hypothetical protein
MXAN_RS34700	261.546	140.962	0.89176	upregulated	2.9816e-05	0.00014065	nicotinate phosphoribosyltransferase
MXAN_RS02920	236.543	127.572	0.89079	upregulated	3.0624e-05	0.00014437	cytochrome oxidase assembly protein
MXAN_RS35040	249.934	134.883	0.88984	upregulated	3.314e-05	0.00015463	cyclic nucleotide-binding protein
MXAN_RS12705	8821.22	4762.02	0.88941	upregulated	2.393e-07	1.792e-06	CarD family transcriptional regulator
MXAN_RS24265	130.093	70.2864	0.88823	upregulated	0.00042616	0.0014681	VanW domain-containing protein
MXAN_RS07870	308.922	166.943	0.88789	upregulated	2.2178e-05	0.00010849	HTH domain-containing protein
MXAN_RS03630	428.842	231.793	0.88761	upregulated	5.4858e-06	3.0835e-05	hypothetical protein
MXAN_RS20540	960.611	519.251	0.88752	upregulated	4.6812e-07	3.3178e-06	ATP phosphoribosyltransferase
MXAN_RS14565	296.782	160.462	0.88717	upregulated	2.0134e-05	9.997e-05	gliding motility protein
MXAN_RS27900	181.289	98.0632	0.88651	upregulated	0.00095422	0.0029772	protein TolB
MXAN_RS36190	138.163	74.7502	0.88622	upregulated	0.00031108	0.0011154	cysteine dioxygenase
MXAN_RS09960	189.125	102.355	0.88575	upregulated	0.00011835	0.00048155	ribosomal RNA small subunit methyltransferase A
MXAN_RS04500	1995.2	1080.15	0.8853	upregulated	2.6314e-07	1.9565e-06	glutaminyl-peptide cyclotransferase
MXAN_RS11795	105.685	57.2583	0.88421	upregulated	0.0010167	0.0031464	hypothetical protein
MXAN_RS21620	122.482	66.3896	0.88354	upregulated	0.00041694	0.0014417	5'-nucleotidase SurE
MXAN_RS29270	108.566	58.8897	0.88249	upregulated	0.00075131	0.0024039	response regulator
MXAN_RS23750	81.0707	44.0013	0.88163	upregulated	0.0076339	0.018124	hypothetical protein
MXAN_RS23645	681.623	370.081	0.88114	upregulated	1.535e-06	9.8356e-06	hypothetical protein
MXAN_RS05200	102.437	55.6454	0.8804	upregulated	0.0014502	0.0042789	NADH-quinone oxidoreductase subunit K
MXAN_RS07465	214.772	116.787	0.87892	upregulated	0.00011882	0.00048292	ferrochelatase
MXAN_RS36545	12451.3	6771.08	0.87884	upregulated	1.9772e-06	1.2322e-05	hypothetical protein
MXAN_RS27065	501.307	272.832	0.87768	upregulated	4.6328e-06	2.6511e-05	dolichyl-phosphate-mannose--protein mannosyltransferase
MXAN_RS11075	187.637	102.126	0.87759	upregulated	9.0619e-05	0.00037931	hypothetical protein
MXAN_RS12825	73.8516	40.2039	0.87729	upregulated	0.0039011	0.010091	hypothetical protein
MXAN_RS20600	393.254	214.194	0.87655	upregulated	1.3082e-05	6.7632e-05	hypothetical protein
MXAN_RS32300	167.664	91.3968	0.87535	upregulated	0.00010825	0.00044442	hypothetical protein
MXAN_RS34920	1283.29	699.603	0.87524	upregulated	0.0015867	0.0046311	cytochrome-c peroxidase
MXAN_RS35765	264.448	144.213	0.87478	upregulated	5.9122e-05	0.00025754	hypothetical protein
MXAN_RS16150	342.922	187.107	0.87402	upregulated	0.0019452	0.0055094	deoxyguanosine kinase
MXAN_RS01660	1558.31	850.396	0.87377	upregulated	2.8212e-06	1.6944e-05	hypothetical protein
MXAN_RS20120	589.904	321.992	0.87346	upregulated	3.0745e-05	0.00014485	response regulator
MXAN_RS35445	152.965	83.5196	0.87301	upregulated	0.00029849	0.0010766	hypothetical protein
MXAN_RS33270	105.392	57.5629	0.87255	upregulated	0.010719	0.024244	6-carboxytetrahydropterin synthase QueD
MXAN_RS29005	153.444	83.8372	0.87205	upregulated	0.00030361	0.0010919	hypothetical protein
MXAN_RS19905	428.293	234.022	0.87196	upregulated	0.0001092	0.00044763	hypothetical protein
MXAN_RS12770	50.4799	27.5835	0.8719	upregulated	0.012807	0.028188	hypothetical protein
MXAN_RS23055	296.729	162.202	0.87135	upregulated	3.3346e-05	0.00015539	leucine--tRNA ligase
MXAN_RS20395	111.606	61.0118	0.87125	upregulated	0.0093894	0.021621	multidrug ABC transporter substrate-binding protein
MXAN_RS34350	684.578	374.681	0.86955	upregulated	2.8006e-06	1.6847e-05	hypothetical protein
MXAN_RS24125	153.894	84.2465	0.86925	upregulated	0.0019551	0.0055332	hypothetical protein
MXAN_RS21030	649.313	355.475	0.86917	upregulated	2.4942e-06	1.5231e-05	ATP-dependent zinc metalloprotease FtsH
MXAN_RS02580	284.52	155.786	0.86896	upregulated	3.4519e-05	0.00015984	epimerase
MXAN_RS20390	222.139	121.656	0.86865	upregulated	7.7828e-05	0.00033052	efflux RND transporter periplasmic adaptor subunit
MXAN_RS00095	314.424	172.209	0.86855	upregulated	2.2826e-05	0.00011121	serine/threonine protein kinase
MXAN_RS11905	65.8625	36.0735	0.86852	upregulated	0.005988	0.014755	tetratricopeptide repeat protein
MXAN_RS34595	96.967	53.1243	0.86812	upregulated	0.0053317	0.013318	ABC transporter ATP-binding protein
MXAN_RS05095	197.885	108.683	0.86454	upregulated	0.00010372	0.00042849	LPS export ABC transporter ATP-binding protein
MXAN_RS19285	1769.83	972.663	0.8636	upregulated	2.7127e-05	0.00012965	hypothetical protein
MXAN_RS16990	201.557	110.777	0.86352	upregulated	0.00016519	0.00064438	NAD-dependent epimerase/dehydratase family protein
MXAN_RS10310	77.8006	42.7951	0.86234	upregulated	0.0041968	0.010753	hypothetical protein
MXAN_RS18585	114.934	63.3055	0.8604	upregulated	0.0011216	0.0034202	DUF1552 domain-containing protein
MXAN_RS17015	182.614	100.598	0.8602	upregulated	0.00014593	0.0005795	dihydroorotase
MXAN_RS31545	81.9306	45.1652	0.85919	upregulated	0.0034988	0.0091841	YciI family protein
MXAN_RS27810	492.204	271.355	0.85908	upregulated	2.678e-06	1.6217e-05	PEGA domain-containing protein
MXAN_RS24800	1248.28	688.339	0.85875	upregulated	4.4383e-07	3.1611e-06	acetylornithine carbamoyltransferase
MXAN_RS17135	29419.7	16225.7	0.85851	upregulated	6.7602e-07	4.6379e-06	hypothetical protein
MXAN_RS35990	714.74	394.444	0.8576	upregulated	2.2614e-06	1.3926e-05	colanic acid biosynthesis glycosyltransferase WcaL
MXAN_RS18140	336.43	185.705	0.8573	upregulated	1.8928e-05	9.4496e-05	RsmB/NOP family methyltransferase
MXAN_RS23375	1552.89	857.387	0.85694	upregulated	4.9876e-05	0.00022178	type VI secretion system tube protein Hcp
MXAN_RS23170	696.976	384.915	0.85657	upregulated	2.0651e-06	1.2793e-05	beta-ketoacyl-[acyl-carrier-protein] synthase II
MXAN_RS12020	830.741	458.877	0.85629	upregulated	1.7338e-06	1.0917e-05	DNA topoisomerase IV subunit A
MXAN_RS21690	628.392	347.165	0.85604	upregulated	2.7922e-06	1.6811e-05	hypothetical protein
MXAN_RS09375	230.063	127.111	0.85595	upregulated	0.00011778	0.00048	DNA polymerase III subunit gamma/tau
MXAN_RS05965	460.75	254.655	0.85544	upregulated	1.8318e-05	9.1828e-05	2%2C3-bisphosphoglycerate-independent phosphoglycerate mutase
MXAN_RS26810	149.727	82.813	0.85441	upregulated	0.00057922	0.0019199	phosphoglyceromutase
MXAN_RS06860	266.89	147.661	0.85395	upregulated	3.9535e-05	0.00018008	hypothetical protein
MXAN_RS29220	50.5914	27.9928	0.85384	upregulated	0.012072	0.02679	hypothetical protein
MXAN_RS11555	406.392	224.886	0.85368	upregulated	7.8355e-06	4.2595e-05	glutathione peroxidase
MXAN_RS04380	569.873	315.41	0.85341	upregulated	6.2037e-06	3.4656e-05	glutamine synthetase
MXAN_RS30770	592.094	328.019	0.85205	upregulated	5.1889e-06	2.9324e-05	serine protease
MXAN_RS28995	115.997	64.3164	0.85083	upregulated	0.00060929	0.0020095	GFA family protein
MXAN_RS19670	130.958	72.643	0.85021	upregulated	0.022029	0.044603	serine protease
MXAN_RS35755	448.935	249.19	0.84926	upregulated	9.9046e-06	5.2586e-05	hypothetical protein
MXAN_RS06640	67.9718	37.7307	0.8492	upregulated	0.019065	0.039559	peptide chain release factor-like protein
MXAN_RS03730	594.302	330.018	0.84865	upregulated	0.00041255	0.0014279	DUF1232 domain-containing protein
MXAN_RS12795	432.515	240.226	0.84836	upregulated	0.0065494	0.015891	rod shape-determining protein MreC
MXAN_RS16045	99.4456	55.2975	0.84669	upregulated	0.0012237	0.0036898	50S ribosomal protein L24
MXAN_RS14475	199.501	110.992	0.84594	upregulated	0.00026703	0.0009768	MoxR family ATPase
MXAN_RS02315	1013.72	564.194	0.84539	upregulated	1.4724e-06	9.4427e-06	hypothetical protein
MXAN_RS04550	400.777	223.084	0.84521	upregulated	1.5357e-05	7.8226e-05	cupin-like domain-containing protein
MXAN_RS25810	979.194	545.23	0.84473	upregulated	1.646e-06	1.0418e-05	tetratricopeptide repeat protein
MXAN_RS18435	452.06	251.719	0.8447	upregulated	1.0554e-05	5.5438e-05	3-hydroxybutyryl-CoA dehydrogenase
MXAN_RS24710	160.496	89.3799	0.84451	upregulated	0.0019209	0.0054595	gamma-glutamyl-gamma-aminobutyrate hydrolase
MXAN_RS17430	4325.47	2411.09	0.84317	upregulated	8.2261e-06	4.4453e-05	50S ribosomal protein L20
MXAN_RS02990	118.755	66.2055	0.84297	upregulated	0.00086736	0.0027379	adenylyl-sulfate kinase
MXAN_RS13620	69.1583	38.5632	0.84268	upregulated	0.0050145	0.01263	hypothetical protein
MXAN_RS09515	184.266	102.785	0.84215	upregulated	0.00040983	0.0014226	protein-tyrosine-phosphatase
MXAN_RS16230	214.155	119.488	0.84179	upregulated	0.00020467	0.00077595	molecular chaperone DnaJ
MXAN_RS33775	3379.14	1886.27	0.84112	upregulated	4.3966e-06	2.5279e-05	hypothetical protein
MXAN_RS27885	343.84	191.996	0.84066	upregulated	1.6389e-05	8.3075e-05	flagellar motor protein MotA
MXAN_RS13310	196.152	109.531	0.84064	upregulated	0.00019485	0.00074373	molecular chaperone DnaK
MXAN_RS30585	212.52	118.679	0.84053	upregulated	8.5228e-05	0.00035881	lipoprotein
MXAN_RS02740	289.701	161.883	0.83962	upregulated	5.2584e-05	0.00023201	carboxylate--amine ligase
MXAN_RS02235	23978.5	13399.8	0.83953	upregulated	3.3941e-07	2.473e-06	RNA polymerase subunit sigma-54
MXAN_RS24115	1564.9	874.633	0.83932	upregulated	1.2842e-06	8.3534e-06	hypothetical protein
MXAN_RS04660	86.1888	48.1806	0.83905	upregulated	0.0029792	0.0079991	PLP-dependent transferase
MXAN_RS35430	819.585	458.164	0.83903	upregulated	2.9779e-06	1.784e-05	AfsR family transcriptional regulator
MXAN_RS07365	443.17	247.821	0.83856	upregulated	1.9327e-05	9.6326e-05	ATPase AAA
MXAN_RS07440	1043.73	583.767	0.83828	upregulated	2.707e-06	1.6338e-05	hypothetical protein
MXAN_RS14415	340.011	190.317	0.83718	upregulated	3.4688e-05	0.00016031	tyrosine--tRNA ligase
MXAN_RS20160	109.628	61.4164	0.83593	upregulated	0.0017617	0.0050627	biotin--[acetyl-CoA-carboxylase] ligase
MXAN_RS12845	137.083	76.8028	0.83582	upregulated	0.00067878	0.0022057	glutamyl-tRNA reductase
MXAN_RS31655	299.131	167.85	0.83361	upregulated	5.0251e-05	0.00022317	PTS mannose transporter subunit IID
MXAN_RS33445	461.429	258.969	0.83333	upregulated	1.7038e-05	8.6005e-05	glucose-6-phosphate isomerase
MXAN_RS00465	378.29	212.313	0.8333	upregulated	0.00015096	0.00059556	multidrug efflux RND transporter permease subunit
MXAN_RS04185	144.688	81.2315	0.83284	upregulated	0.0010274	0.0031715	adenylate/guanylate cyclase domain-containing protein
MXAN_RS35455	172.742	97.0988	0.8311	upregulated	0.00078185	0.002495	RNA polymerase sigma factor
MXAN_RS00535	915.572	514.646	0.83109	upregulated	3.2585e-06	1.9346e-05	ABC transporter permease
MXAN_RS18970	124.177	69.8678	0.8297	upregulated	0.0012859	0.0038522	efflux RND transporter periplasmic adaptor subunit
MXAN_RS30790	381.349	214.669	0.82899	upregulated	3.432e-05	0.00015905	FAD-binding oxidoreductase
MXAN_RS31130	51.1229	28.7814	0.82883	upregulated	0.015308	0.032898	hypothetical protein
MXAN_RS36690	737.949	415.605	0.82831	upregulated	0.019316	0.039955	DUF448 domain-containing protein
MXAN_RS31280	244.659	137.932	0.82681	upregulated	0.00015377	0.00060338	RNA methyltransferase
MXAN_RS06720	1017.77	573.866	0.82662	upregulated	3.6418e-06	2.1292e-05	glutamine--fructose-6-phosphate transaminase (isomerizing)
MXAN_RS27455	218.613	123.338	0.82577	upregulated	0.010502	0.023852	DUF58 domain-containing protein
MXAN_RS09665	4646.61	2621.96	0.82553	upregulated	7.4103e-07	5.0411e-06	30S ribosomal protein S9
MXAN_RS17925	129.583	73.138	0.82518	upregulated	0.0013264	0.0039586	hypothetical protein
MXAN_RS15125	149.302	84.2944	0.82473	upregulated	0.00073947	0.0023691	hypothetical protein
MXAN_RS14735	274.89	155.234	0.8244	upregulated	4.5211e-05	0.00020352	glycine cleavage system protein H
MXAN_RS09760	566.659	320.385	0.82267	upregulated	1.0284e-05	5.4365e-05	trigger factor
MXAN_RS20550	199.255	112.82	0.82059	upregulated	0.002262	0.006306	two-component system response regulator
MXAN_RS15995	851.529	482.335	0.82002	upregulated	4.6168e-06	2.6461e-05	50S ribosomal protein L4
MXAN_RS18360	1377.11	780.934	0.81838	upregulated	0.00012799	0.00051587	tRNA (N6-isopentenyl adenosine(37)-C2)-methylthiotransferase MiaB
MXAN_RS31215	96.5109	54.7326	0.81829	upregulated	0.0026418	0.0071941	hypothetical protein
MXAN_RS31840	118.883	67.424	0.81821	upregulated	0.0017787	0.0051032	(2Fe-2S)-binding protein
MXAN_RS16105	148.494	84.2207	0.81816	upregulated	0.0018229	0.0052095	50S ribosomal protein L36
MXAN_RS14900	3329.66	1889.13	0.81765	upregulated	6.347e-05	0.00027533	50S ribosomal protein L1
MXAN_RS32830	80.9474	45.9703	0.81628	upregulated	0.0049746	0.012543	transcriptional regulator
MXAN_RS34075	367.651	208.906	0.81548	upregulated	6.4891e-05	0.00028065	transporter
MXAN_RS21630	308.444	175.298	0.8152	upregulated	6.5288e-05	0.00028204	ADP-ribosylglycohydrolase family protein
MXAN_RS14110	635.936	361.586	0.81454	upregulated	0.00059491	0.0019675	DNA-binding protein
MXAN_RS19860	122.008	69.4059	0.81384	upregulated	0.001852	0.0052825	peptidylprolyl isomerase
MXAN_RS37255	50.8998	28.9572	0.81374	upregulated	0.019159	0.039721	hypothetical protein
MXAN_RS02055	251.606	143.174	0.81339	upregulated	0.00026545	0.00097342	acyl-CoA dehydrogenase
MXAN_RS01655	411.084	233.998	0.81293	upregulated	3.08e-05	0.00014492	acyl-CoA desaturase
MXAN_RS00950	76.3656	43.5162	0.81137	upregulated	0.0054182	0.013497	hypothetical protein
MXAN_RS23620	764.072	435.591	0.81074	upregulated	9.6089e-05	0.0003999	hypothetical protein
MXAN_RS29520	265.895	151.604	0.81055	upregulated	0.0001073	0.00044077	SCO family protein
MXAN_RS19610	1385.18	790.092	0.80998	upregulated	2.1033e-06	1.3008e-05	hypothetical protein
MXAN_RS03940	1637.87	934.239	0.80996	upregulated	1.8984e-06	1.1882e-05	MotA/TolQ/ExbB proton channel family protein
MXAN_RS04255	58.2138	33.2102	0.80974	upregulated	0.013812	0.03012	TetR/AcrR family transcriptional regulator
MXAN_RS19535	222.357	126.86	0.80964	upregulated	0.00026958	0.00098361	serine/threonine protein kinase
MXAN_RS18240	372.042	212.345	0.80905	upregulated	4.5806e-05	0.00020607	acyl-CoA dehydrogenase
MXAN_RS24675	88.1131	50.2939	0.80897	upregulated	0.0029382	0.0078977	30S ribosomal protein S18
MXAN_RS06945	153.205	87.4572	0.80882	upregulated	0.00070143	0.0022692	low-specificity L-threonine aldolase
MXAN_RS20490	242.162	138.257	0.80862	upregulated	0.00015838	0.00061913	hypothetical protein
MXAN_RS34855	1411.68	807.477	0.80591	upregulated	3.0886e-06	1.8473e-05	hypothetical protein
MXAN_RS17900	115.943	66.3586	0.80507	upregulated	0.0024212	0.0066683	hypothetical protein
MXAN_RS05310	273.305	156.434	0.80495	upregulated	0.00012857	0.0005179	hypothetical protein
MXAN_RS02240	8879.17	5082.97	0.80475	upregulated	1.0593e-06	6.9904e-06	hypothetical protein
MXAN_RS35415	273.709	156.723	0.80442	upregulated	0.00013618	0.00054553	tail length tape measure protein
MXAN_RS09160	141.138	80.8455	0.80387	upregulated	0.0094156	0.021668	hypothetical protein
MXAN_RS21650	255.375	146.348	0.80321	upregulated	0.00020508	0.0007771	alkaline phosphatase family protein
MXAN_RS12300	214.438	122.913	0.80292	upregulated	0.00031182	0.0011175	polynucleotide adenylyltransferase PcnB
MXAN_RS03030	92.8743	53.2357	0.80289	upregulated	0.0056871	0.014119	membrane protein
MXAN_RS18260	274.1	157.131	0.80273	upregulated	0.0018205	0.0052048	peptidylprolyl isomerase
MXAN_RS07610	229.186	131.483	0.80164	upregulated	0.0013973	0.0041425	hypothetical protein
MXAN_RS03735	280.352	160.843	0.80159	upregulated	0.00012418	0.00050189	oxidoreductase
MXAN_RS05160	200.791	115.202	0.80153	upregulated	0.00047695	0.00162	phosphoribosyltransferase
MXAN_RS06355	1006.6	578.851	0.79822	upregulated	8.1862e-06	4.427e-05	hypothetical protein
MXAN_RS03465	148.941	85.6625	0.79801	upregulated	0.00081162	0.002577	hypothetical protein
MXAN_RS30810	87.5484	50.3759	0.79735	upregulated	0.0069324	0.016687	hypothetical protein
MXAN_RS34185	252.596	145.408	0.79673	upregulated	0.00012408	0.00050189	YebC/PmpR family DNA-binding transcriptional regulator
MXAN_RS11030	212.534	122.387	0.79624	upregulated	0.00029982	0.0010809	tRNA dihydrouridine(20/20a) synthase DusA
MXAN_RS06905	177.25	102.094	0.79589	upregulated	0.00057306	0.0019012	hypothetical protein
MXAN_RS21625	491.297	283.038	0.7956	upregulated	2.3477e-05	0.00011431	enolase
MXAN_RS04650	87.0648	50.18	0.79498	upregulated	0.010707	0.024234	ABC transporter permease
MXAN_RS27710	240.482	138.603	0.79497	upregulated	0.00020567	0.00077849	hypothetical protein
MXAN_RS02730	4676.71	2696.49	0.79441	upregulated	2.0084e-06	1.2484e-05	porin
MXAN_RS17425	1353.25	780.268	0.79439	upregulated	5.1744e-06	2.9265e-05	50S ribosomal protein L35
MXAN_RS03070	480.822	277.291	0.7941	upregulated	0.0059275	0.014636	fatty acid desaturase
MXAN_RS24410	196.689	113.503	0.79319	upregulated	0.00052204	0.001754	hypothetical protein
MXAN_RS22740	131.681	76.0476	0.79208	upregulated	0.002748	0.0074525	DUF72 domain-containing protein
MXAN_RS27890	89.6958	51.8048	0.79195	upregulated	0.0093614	0.021577	protein TolR
MXAN_RS21145	124.677	72.0198	0.79173	upregulated	0.0012659	0.003798	LysR family transcriptional regulator
MXAN_RS14840	261.412	151.052	0.79128	upregulated	0.00039008	0.0013644	hypothetical protein
MXAN_RS23935	96.0274	55.5037	0.79086	upregulated	0.003339	0.0088102	hypothetical protein
MXAN_RS26595	792.997	458.368	0.79081	upregulated	1.0211e-05	5.4055e-05	hypothetical protein
MXAN_RS32270	370.942	214.435	0.79065	upregulated	6.9473e-05	0.00029799	branched-chain amino acid ABC transporter permease
MXAN_RS06870	473.19	273.551	0.79061	upregulated	2.5478e-05	0.00012269	DUF2058 domain-containing protein
MXAN_RS13185	148.458	85.9469	0.78854	upregulated	0.00092075	0.0028839	hypothetical protein
MXAN_RS30505	186.663	108.123	0.78776	upregulated	0.015819	0.033857	ribulose-phosphate 3-epimerase
MXAN_RS16000	167.916	97.3076	0.78712	upregulated	0.00081974	0.0026	50S ribosomal protein L23
MXAN_RS33780	1358.33	787.252	0.78693	upregulated	0.00017295	0.00067104	sensor histidine kinase
MXAN_RS19620	722.265	418.819	0.7862	upregulated	1.263e-05	6.5386e-05	glutathione S-transferase family protein
MXAN_RS33305	118.234	68.5657	0.78609	upregulated	0.0023097	0.0064021	NAD(P)-dependent oxidoreductase
MXAN_RS03205	217.031	125.885	0.7858	upregulated	0.00035448	0.0012544	hypothetical protein
MXAN_RS30835	105.914	61.4597	0.78517	upregulated	0.0034748	0.0091245	hypothetical protein
MXAN_RS01615	568.463	330.239	0.78356	upregulated	0.00046105	0.0015734	hypothetical protein
MXAN_RS24915	16448.6	9557.63	0.78324	upregulated	0.00010451	0.00043124	phenylalanine 4-monooxygenase
MXAN_RS17125	984.417	572.743	0.78138	upregulated	9.1981e-06	4.9158e-05	PheA/TfdB family FAD-binding monooxygenase
MXAN_RS12500	230.907	134.352	0.7813	upregulated	0.017982	0.037634	hypothetical protein
MXAN_RS01370	49.2256	28.6655	0.78009	upregulated	0.022545	0.045547	ribosome-binding factor A
MXAN_RS33875	169.367	98.6797	0.77933	upregulated	0.0087154	0.020315	TIGR02265 family protein
MXAN_RS11890	133.846	78.0007	0.77901	upregulated	0.0015771	0.0046048	DUF1521 domain-containing protein
MXAN_RS28430	173.487	101.117	0.77881	upregulated	0.00073391	0.0023534	DUF4159 domain-containing protein
MXAN_RS27570	110.883	64.6314	0.77874	upregulated	0.0033897	0.0089234	response regulator
MXAN_RS03520	499.531	291.282	0.77816	upregulated	3.8085e-05	0.00017413	dienelactone hydrolase
MXAN_RS30750	110.565	64.5339	0.77677	upregulated	0.0025012	0.0068598	maleylacetoacetate isomerase
MXAN_RS24425	647.036	377.692	0.77664	upregulated	2.3731e-05	0.00011539	hypothetical protein
MXAN_RS15595	79.3744	46.3791	0.7752	upregulated	0.0090427	0.020942	prephenate dehydratase
MXAN_RS12820	381.195	222.832	0.77457	upregulated	7.1656e-05	0.00030663	hypothetical protein
MXAN_RS13660	1543.87	902.826	0.77403	upregulated	6.4769e-06	3.5989e-05	preprotein translocase subunit SecG
MXAN_RS01070	92.2687	53.9892	0.77317	upregulated	0.0063916	0.015586	hypothetical protein
MXAN_RS01275	5452.54	3194.4	0.77138	upregulated	9.2388e-06	4.9339e-05	potassium transporter
MXAN_RS16955	169.736	99.4524	0.77122	upregulated	0.00053145	0.0017769	tRNA 2-thiouridine(34) synthase MnmA
MXAN_RS34020	3489.32	2045.29	0.77064	upregulated	3.468e-06	2.0457e-05	ATP synthase subunit alpha
MXAN_RS17445	164.344	96.4344	0.7691	upregulated	0.0012663	0.003798	integration host factor subunit alpha
MXAN_RS01445	84.3068	49.5177	0.76771	upregulated	0.010024	0.022923	PDZ domain-containing protein
MXAN_RS31665	6752.75	3967.14	0.76738	upregulated	1.5656e-05	7.9637e-05	PTS mannose transporter subunit IID
MXAN_RS28715	1009.16	592.876	0.76736	upregulated	8.7276e-06	4.6815e-05	transaldolase
MXAN_RS03355	1217.79	715.508	0.76723	upregulated	2.2442e-05	0.00010963	hypothetical protein
MXAN_RS07025	2110.62	1240.19	0.7671	upregulated	8.8916e-06	4.766e-05	flagellar motor protein MotA
MXAN_RS34810	507.097	297.973	0.76708	upregulated	0.015928	0.034049	nicotinamidase
MXAN_RS11270	142.83	83.931	0.76702	upregulated	0.0039774	0.010245	general secretion pathway protein GspC
MXAN_RS03680	100.374	58.9866	0.76693	upregulated	0.007989	0.018874	response regulator
MXAN_RS09660	2696.31	1584.71	0.76677	upregulated	0.00018021	0.00069479	50S ribosomal protein L13
MXAN_RS27050	22994.3	13516.4	0.76657	upregulated	6.2251e-05	0.0002702	antifreeze protein%2C type I
MXAN_RS14345	105.625	62.1277	0.76565	upregulated	0.021489	0.043753	response regulator
MXAN_RS21125	293.76	172.799	0.76554	upregulated	0.00010407	0.00042967	phosphoglucosamine mutase
MXAN_RS05235	272.838	160.565	0.76488	upregulated	0.00018094	0.00069688	general secretion pathway protein GspE
MXAN_RS24655	125.362	73.8043	0.76432	upregulated	0.0039696	0.010228	ribose-phosphate pyrophosphokinase
MXAN_RS32580	127.328	74.994	0.76371	upregulated	0.0035956	0.009401	NADP-dependent oxidoreductase
MXAN_RS22830	214.144	126.128	0.7637	upregulated	0.00050494	0.0017032	lysine 2%2C3-aminomutase
MXAN_RS01955	1471.14	866.733	0.76327	upregulated	9.3815e-06	5.0028e-05	ATP synthase F0 subunit A
MXAN_RS23650	142.526	84.0553	0.76182	upregulated	0.0016832	0.0048639	hypothetical protein
MXAN_RS06630	80.1443	47.2945	0.76093	upregulated	0.012627	0.027853	prepilin-type cleavage/methylation domain-containing protein
MXAN_RS25265	118.548	69.9581	0.76091	upregulated	0.0037064	0.0096451	GGDEF domain-containing protein
MXAN_RS09995	236.032	139.323	0.76055	upregulated	0.0036044	0.0094174	PEGA domain-containing protein
MXAN_RS00350	99.354	58.6845	0.7596	upregulated	0.014829	0.032001	hypothetical protein
MXAN_RS14845	166.257	98.239	0.75905	upregulated	0.020174	0.041388	23S rRNA (guanosine(2251)-2'-O)-methyltransferase RlmB
MXAN_RS31640	208.064	122.995	0.75842	upregulated	0.00041227	0.0014278	phosphoenolpyruvate--protein phosphotransferase
MXAN_RS03820	408.468	241.612	0.75753	upregulated	0.00010696	0.00043986	DUF1615 domain-containing protein
MXAN_RS18965	160.963	95.3425	0.75554	upregulated	0.0022853	0.0063516	AcrB/AcrD/AcrF family protein
MXAN_RS09360	120.445	71.3481	0.75543	upregulated	0.0028872	0.0077694	recombination protein RecR
MXAN_RS34685	856.501	507.397	0.75534	upregulated	3.3376e-05	0.0001554	metallophosphatase
MXAN_RS31495	567.815	336.382	0.75532	upregulated	5.8948e-05	0.00025694	serine/threonine protein kinase
MXAN_RS35760	263.305	156.218	0.75317	upregulated	0.00034591	0.0012276	hypothetical protein
MXAN_RS06925	314.936	186.907	0.75274	upregulated	0.00018427	0.00070745	primosomal protein N'
MXAN_RS29275	889.538	528.32	0.75164	upregulated	3.7013e-05	0.00016969	enoyl-[acyl-carrier-protein] reductase FabI
MXAN_RS32240	390.253	231.784	0.75163	upregulated	0.00011648	0.00047501	hypothetical protein
MXAN_RS29175	293.259	174.209	0.75136	upregulated	0.0001973	0.00075231	TIGR02266 family protein
MXAN_RS07015	314.519	186.882	0.75102	upregulated	0.00023628	0.00088108	biopolymer transporter ExbD
MXAN_RS19045	285.174	169.491	0.75063	upregulated	0.00026777	0.00097894	ParA family protein
MXAN_RS12390	397.648	236.481	0.74977	upregulated	0.010766	0.024308	PKD domain-containing protein
MXAN_RS18605	146.827	87.3196	0.74974	upregulated	0.0012499	0.0037564	peptidylprolyl isomerase
MXAN_RS33085	1543.03	917.955	0.74927	upregulated	5.9179e-05	0.00025763	hypothetical protein
MXAN_RS34405	99.5779	59.2396	0.74926	upregulated	0.0058723	0.014539	serine protease
MXAN_RS11000	112.456	66.94	0.74842	upregulated	0.0050702	0.012753	hypothetical protein
MXAN_RS33210	1424.35	847.924	0.7483	upregulated	0.00052688	0.0017633	hypothetical protein
MXAN_RS23760	103087	61390.2	0.74778	upregulated	6.385e-05	0.00027664	molecular chaperone GroES
MXAN_RS14465	383.54	228.581	0.74667	upregulated	0.00012592	0.00050808	branched-chain amino acid transaminase
MXAN_RS03895	24517.3	14617.4	0.74611	upregulated	1.8768e-05	9.3893e-05	hypothetical protein
MXAN_RS33755	81.8877	48.8265	0.74598	upregulated	0.013849	0.030181	hypothetical protein
MXAN_RS36155	135.812	80.981	0.74596	upregulated	0.0037209	0.0096731	ribosomal RNA small subunit methyltransferase G
MXAN_RS18340	247.226	147.424	0.74586	upregulated	0.00094858	0.0029621	patatin
MXAN_RS12385	1488.18	887.993	0.74493	upregulated	0.00034876	0.0012372	hypothetical protein
MXAN_RS08365	914.845	546.057	0.74448	upregulated	3.084e-05	0.00014501	hypothetical protein
MXAN_RS30590	151.946	90.7896	0.74296	upregulated	0.0014461	0.0042685	ChbG/HpnK family deacetylase
MXAN_RS26525	93.5396	55.934	0.74185	upregulated	0.0045736	0.011633	hypothetical protein
MXAN_RS24560	655.227	392.11	0.74074	upregulated	5.8767e-05	0.0002563	hypothetical protein
MXAN_RS05290	133.123	79.6955	0.74019	upregulated	0.002712	0.0073632	3-deoxy-manno-octulosonate cytidylyltransferase
MXAN_RS04780	110.069	65.903	0.74	upregulated	0.0069724	0.016772	TIGR02265 family protein
MXAN_RS21010	202.27	121.109	0.73998	upregulated	0.00099639	0.0030902	hypothetical protein
MXAN_RS20725	154.102	92.339	0.73887	upregulated	0.0022772	0.0063315	DUF4440 domain-containing protein
MXAN_RS29115	89.1276	53.4583	0.73746	upregulated	0.0091545	0.021157	ABC transporter permease
MXAN_RS05250	9838.92	5902.3	0.73722	upregulated	1.3115e-05	6.7751e-05	helix-turn-helix domain-containing protein
MXAN_RS17035	128.147	76.9038	0.73668	upregulated	0.0039397	0.010169	bifunctional nuclease family protein
MXAN_RS28780	318.938	191.44	0.73638	upregulated	0.00074612	0.0023893	methylthioadenosine phosphorylase
MXAN_RS32710	433.636	260.36	0.73598	upregulated	0.00014218	0.00056709	hypothetical protein
MXAN_RS27770	97.892	58.7794	0.73588	upregulated	0.0090801	0.021019	restriction endonuclease
MXAN_RS31875	170.633	102.491	0.73539	upregulated	0.001363	0.0040479	FHA domain-containing protein
MXAN_RS23070	163.421	98.1874	0.73498	upregulated	0.0015533	0.004539	NAD(P)-dependent oxidoreductase
MXAN_RS07945	82.388	49.5331	0.73404	upregulated	0.010143	0.023144	hypothetical protein
MXAN_RS05035	354.288	213.126	0.73322	upregulated	0.0013462	0.0040044	UDP-glucose/GDP-mannose dehydrogenase family protein
MXAN_RS31560	101.311	60.9453	0.7332	upregulated	0.0048047	0.012156	CoA pyrophosphatase
MXAN_RS26965	285.567	171.807	0.73304	upregulated	0.00042072	0.0014523	acyltransferase
MXAN_RS23045	79.3744	47.7553	0.73301	upregulated	0.0095469	0.021922	hypothetical protein
MXAN_RS03040	184.242	110.897	0.73238	upregulated	0.00095596	0.0029801	aldehyde dehydrogenase
MXAN_RS33585	81.5586	49.095	0.73226	upregulated	0.011181	0.025111	CsbD family protein
MXAN_RS10100	1018.56	613.137	0.73225	upregulated	0.001303	0.0038983	hypothetical protein
MXAN_RS24230	70.5879	42.5456	0.73041	upregulated	0.016834	0.035673	TetR/AcrR family transcriptional regulator
MXAN_RS05180	317.975	191.685	0.73018	upregulated	0.00028936	0.0010494	N-acetyltransferase
MXAN_RS03925	200.908	121.167	0.72954	upregulated	0.0014344	0.0042408	serine protease
MXAN_RS15905	180.542	108.924	0.72901	upregulated	0.00079752	0.0025405	class I SAM-dependent rRNA methyltransferase
MXAN_RS31240	374.817	226.136	0.729	upregulated	0.00022771	0.0008513	serine hydrolase
MXAN_RS35380	776.116	468.327	0.72876	upregulated	4.2766e-05	0.00019335	isovaleryl-CoA dehydrogenase
MXAN_RS24680	163.793	98.9518	0.72708	upregulated	0.00109	0.003331	50S ribosomal protein L9
MXAN_RS07020	299.736	181.105	0.72687	upregulated	0.01396	0.030377	biopolymer transporter ExbD
MXAN_RS33265	170.372	102.946	0.72681	upregulated	0.0023436	0.0064789	right-handed parallel beta-helix repeat-containing protein
MXAN_RS36755	319.723	193.215	0.72662	upregulated	0.00032372	0.0011579	IS3 family transposase
MXAN_RS25260	206.778	124.966	0.72655	upregulated	0.001144	0.0034826	asparaginase
MXAN_RS25845	660.125	399.277	0.72535	upregulated	5.0668e-05	0.00022488	phytase
MXAN_RS12925	148.272	89.6984	0.72509	upregulated	0.0023181	0.0064157	hybrid sensor histidine kinase/response regulator
MXAN_RS15560	88.8672	53.7639	0.72501	upregulated	0.012444	0.02754	diguanylate cyclase response regulator
MXAN_RS32265	154.99	93.7726	0.72493	upregulated	0.0026821	0.0072875	branched-chain amino acid ABC transporter permease
MXAN_RS35870	3441.38	2083.17	0.72421	upregulated	1.3931e-05	7.1513e-05	sugar transferase
MXAN_RS33825	232.562	140.918	0.72277	upregulated	0.00068475	0.0022212	acetyl-CoA acetyltransferase
MXAN_RS16535	65.7621	39.8534	0.72255	upregulated	0.015873	0.033953	hypothetical protein
MXAN_RS23370	173.763	105.31	0.72248	upregulated	0.001968	0.0055654	type VI secretion system contractile sheath large subunit
MXAN_RS19755	445.006	270.188	0.71986	upregulated	0.00021868	0.0008209	TIGR00268 family protein
MXAN_RS34060	428.528	260.252	0.71948	upregulated	0.00026675	0.0009768	chemotaxis protein MotB
MXAN_RS10110	1426.38	867.366	0.71765	upregulated	2.7294e-05	0.00013028	hypothetical protein
MXAN_RS07050	327.889	199.417	0.71742	upregulated	0.0002304	0.00086092	hypothetical protein
MXAN_RS28570	78.906	48.0131	0.71671	upregulated	0.018832	0.039123	aldose 1-epimerase
MXAN_RS35835	1749.93	1065.83	0.71533	upregulated	0.0040229	0.010351	TIGR02265 family protein
MXAN_RS02735	508.445	309.743	0.71502	upregulated	0.00015227	0.0005991	LysM peptidoglycan-binding domain-containing protein
MXAN_RS03875	291.759	177.785	0.71465	upregulated	0.00063323	0.0020772	peptidase M10
MXAN_RS10105	162.433	99.1277	0.71248	upregulated	0.0018176	0.0052007	RNA methyltransferase
MXAN_RS20280	190.476	116.352	0.71112	upregulated	0.0013285	0.0039601	hypothetical protein
MXAN_RS29130	332.273	202.997	0.71091	upregulated	0.00033836	0.0012044	methyltransferase domain-containing protein
MXAN_RS32455	93.8688	57.352	0.7108	upregulated	0.0079272	0.018747	MglA protein
MXAN_RS13500	2492.38	1523	0.71061	upregulated	0.00303	0.0081205	4-hydroxyphenylpyruvate dioxygenase
MXAN_RS29400	233.179	142.626	0.7092	upregulated	0.00086212	0.0027225	3-deoxy-7-phosphoheptulonate synthase
MXAN_RS09855	113.307	69.3055	0.70919	upregulated	0.0068854	0.01659	oxidoreductase
MXAN_RS33235	118.958	72.8075	0.70829	upregulated	0.0052903	0.013229	biopolymer transporter ExbD
MXAN_RS18500	164.936	101.175	0.70505	upregulated	0.0017646	0.005069	sensor histidine kinase
MXAN_RS07145	124.74	76.5533	0.70439	upregulated	0.0053382	0.013327	TrmH family RNA methyltransferase
MXAN_RS05295	453.444	278.301	0.70428	upregulated	0.0001544	0.00060523	UDP-N-acetylglucosamine 2-epimerase (non-hydrolyzing)
MXAN_RS31850	4759.06	2922.01	0.70371	upregulated	4.1046e-05	0.0001865	hypothetical protein
MXAN_RS12955	161.347	99.1286	0.70279	upregulated	0.0033125	0.0087551	glutamate--tRNA ligase
MXAN_RS15575	251.151	154.442	0.7015	upregulated	0.00065788	0.0021469	hypothetical protein
MXAN_RS06730	4012.75	2469.39	0.70044	upregulated	0.00017172	0.00066699	recombinase RecA
MXAN_RS03515	163.595	100.711	0.69991	upregulated	0.0030118	0.0080746	DNA-binding response regulator
MXAN_RS02245	369.877	227.708	0.69986	upregulated	0.00047645	0.0016191	two-component sensor histidine kinase
MXAN_RS13270	200.691	123.576	0.69957	upregulated	0.0016984	0.0048999	PHP domain-containing protein
MXAN_RS28670	328.014	202.177	0.69814	upregulated	0.00062273	0.0020446	pentapeptide repeat-containing protein
MXAN_RS07140	1012.79	624.544	0.69746	upregulated	0.00010627	0.00043822	GTPase ObgE
MXAN_RS35610	467.271	288.147	0.69745	upregulated	0.0003621	0.0012801	transketolase
MXAN_RS35490	636.819	392.749	0.69727	upregulated	0.00088165	0.0027732	hypothetical protein
MXAN_RS16940	272.58	168.3	0.69565	upregulated	0.0019111	0.005436	hypothetical protein
MXAN_RS14710	148.346	91.605	0.69547	upregulated	0.0041471	0.01064	two-component sensor histidine kinase
MXAN_RS27180	739.79	456.862	0.69536	upregulated	0.00011521	0.00047032	UDP-N-acetylmuramoyl-L-alanyl-D-glutamate--2%2C6-diaminopimelate ligase
MXAN_RS33575	181.938	112.375	0.69513	upregulated	0.0030913	0.0082544	universal stress protein
MXAN_RS33315	564.713	348.868	0.69484	upregulated	0.00055243	0.0018387	KR domain-containing protein
MXAN_RS21665	715.791	442.219	0.69478	upregulated	0.00014618	0.00057985	response regulator
MXAN_RS15635	115.683	71.5111	0.69394	upregulated	0.007502	0.017828	protein tyrosine kinase
MXAN_RS20440	535.024	330.847	0.69344	upregulated	0.00018388	0.00070631	ribonuclease R
MXAN_RS09845	134.739	83.363	0.69269	upregulated	0.0037713	0.0097901	RNA polymerase sigma factor
MXAN_RS27705	3883.02	2402.95	0.69237	upregulated	0.00038445	0.001346	histidine kinase
MXAN_RS10920	546.399	338.227	0.69196	upregulated	0.0023716	0.0065489	Kef family K(+) transporter
MXAN_RS31930	406.74	251.831	0.69165	upregulated	0.00057425	0.0019043	DUF4175 domain-containing protein
MXAN_RS14050	97.4091	60.3824	0.68993	upregulated	0.012676	0.027942	radical SAM protein
MXAN_RS23640	121.52	75.3786	0.68896	upregulated	0.0089312	0.020724	tetratricopeptide repeat protein
MXAN_RS17935	191.969	119.118	0.68848	upregulated	0.0026114	0.0071245	hypothetical protein
MXAN_RS06715	485.697	301.387	0.68844	upregulated	0.00018063	0.00069602	bifunctional N-acetylglucosamine-1-phosphate uridyltransferase/glucosamine-1-phosphate acetyltransferase
MXAN_RS28215	111.287	69.0616	0.68833	upregulated	0.0072502	0.017337	peptidase M48
MXAN_RS33370	184.288	114.428	0.68752	upregulated	0.0022685	0.0063146	helix-turn-helix transcriptional regulator
MXAN_RS29590	124.188	77.1801	0.68623	upregulated	0.006097	0.01497	ATP-dependent helicase
MXAN_RS26035	1425.13	885.799	0.68604	upregulated	4.8613e-05	0.00021736	hybrid sensor histidine kinase/response regulator
MXAN_RS23040	1084.6	674.699	0.68485	upregulated	0.00077456	0.0024728	30S ribosomal protein S20
MXAN_RS03880	153.283	95.4426	0.6835	upregulated	0.0045741	0.011633	transporter
MXAN_RS24010	259.273	161.498	0.68295	upregulated	0.00087178	0.0027494	radical SAM protein
MXAN_RS33785	88.1707	54.9413	0.68241	upregulated	0.012563	0.027742	DNA-binding response regulator
MXAN_RS33040	265.906	165.803	0.68145	upregulated	0.00098618	0.0030624	peptidase M1
MXAN_RS29345	197.359	123.068	0.68136	upregulated	0.002175	0.0060938	protein-methionine-sulfoxide reductase catalytic subunit MsrP
MXAN_RS17880	104.441	65.1715	0.68038	upregulated	0.011364	0.025451	RNA polymerase sigma factor
MXAN_RS31690	8821.15	5504.78	0.68028	upregulated	0.0022565	0.0062955	hypothetical protein
MXAN_RS19410	289.08	180.554	0.67904	upregulated	0.00098763	0.0030657	hypothetical protein
MXAN_RS07180	257.635	160.927	0.67893	upregulated	0.00091942	0.0028809	RNase J family beta-CASP ribonuclease
MXAN_RS10025	770	481.213	0.67818	upregulated	0.0010216	0.003159	ribosome maturation factor RimP
MXAN_RS19280	4948.43	3094.72	0.67716	upregulated	0.00023209	0.00086637	universal stress protein
MXAN_RS24785	675.441	422.627	0.67644	upregulated	0.0022663	0.0063131	RNA polymerase
MXAN_RS01795	128.646	80.5558	0.67535	upregulated	0.011997	0.026647	hypothetical protein
MXAN_RS24805	498.116	312.003	0.67492	upregulated	0.00036896	0.0012999	acetylglutamate kinase
MXAN_RS10160	195.226	122.304	0.67467	upregulated	0.0039211	0.010132	hypothetical protein
MXAN_RS32715	3027.85	1898.13	0.67371	upregulated	0.00010692	0.00043986	hypothetical protein
MXAN_RS29610	149.761	93.9751	0.67231	upregulated	0.0041943	0.01075	metallophosphoesterase
MXAN_RS16405	413.357	259.519	0.67155	upregulated	0.00064781	0.0021164	carbamoyl-phosphate synthase large chain
MXAN_RS12960	128.355	80.5862	0.67153	upregulated	0.0070065	0.016848	hypothetical protein
MXAN_RS21660	308.475	193.689	0.67141	upregulated	0.0015379	0.004503	valine--tRNA ligase
MXAN_RS19845	8845.37	5554.37	0.6713	upregulated	0.00012333	0.00049956	DEAD/DEAH box helicase
MXAN_RS33275	153.852	96.7565	0.66911	upregulated	0.0052236	0.013084	bifunctional NADP-dependent 3-hydroxy acid dehydrogenase/3-hydroxypropionate dehydrogenase YdfG
MXAN_RS14895	2803.34	1763.31	0.66886	upregulated	0.0012228	0.0036887	50S ribosomal protein L11
MXAN_RS19385	116.14	73.094	0.66804	upregulated	0.011776	0.026246	NAD-dependent epimerase
MXAN_RS23655	214.56	135.068	0.66769	upregulated	0.001299	0.0038878	DNA replication protein
MXAN_RS15170	693.963	437.153	0.66672	upregulated	0.00016836	0.00065534	S9 family peptidase
MXAN_RS18220	352.338	222.063	0.66599	upregulated	0.0007991	0.0025445	hypothetical protein
MXAN_RS30540	130.353	82.1619	0.66588	upregulated	0.011548	0.025784	tRNA dihydrouridine synthase DusB
MXAN_RS12100	152.704	96.3839	0.66388	upregulated	0.0064136	0.015624	general secretion pathway protein GspK
MXAN_RS12740	448.938	283.544	0.66294	upregulated	0.00062218	0.0020446	DUF507 domain-containing protein
MXAN_RS03665	6475.35	4091.24	0.66242	upregulated	4.51e-05	0.00020314	uracil-DNA glycosylase
MXAN_RS33815	149.889	94.7673	0.66143	upregulated	0.0034459	0.0090551	aldehyde dehydrogenase family protein
MXAN_RS31660	533.957	337.741	0.6608	upregulated	0.00048118	0.0016329	PTS mannose/fructose/sorbose transporter subunit IIB
MXAN_RS03035	180.925	114.481	0.66028	upregulated	0.0029824	0.0080048	aldehyde dehydrogenase
MXAN_RS06990	142.5	90.1706	0.66023	upregulated	0.006216	0.015219	DNA recombination/repair protein RecA
MXAN_RS31295	105.77	66.9509	0.65976	upregulated	0.010648	0.024122	DNA-3-methyladenine glycosylase
MXAN_RS14665	1114.93	705.889	0.65944	upregulated	0.022165	0.044854	hypothetical protein
MXAN_RS27225	5371.57	3400.99	0.65939	upregulated	0.0034558	0.009078	ATPase
MXAN_RS23245	151.089	95.7076	0.65869	upregulated	0.0053649	0.013378	carbonic anhydrase
MXAN_RS11105	174.801	110.729	0.65867	upregulated	0.003335	0.0088049	asparagine--tRNA ligase
MXAN_RS14060	379.437	240.426	0.65827	upregulated	0.00061361	0.0020201	hypothetical protein
MXAN_RS01265	105.701	66.9777	0.65824	upregulated	0.013224	0.028966	ATP-binding protein
MXAN_RS34695	5357.19	3394.84	0.65813	upregulated	0.0028805	0.007762	2-hydroxyacid dehydrogenase
MXAN_RS07135	3046.31	1931.6	0.65727	upregulated	5.1621e-05	0.00022884	50S ribosomal protein L27
MXAN_RS35375	217.594	138.134	0.65557	upregulated	0.0072356	0.017308	short chain dehydrogenase
MXAN_RS07060	442.717	281.13	0.65515	upregulated	0.00046679	0.0015906	DUF4920 domain-containing protein
MXAN_RS24975	3291.51	2090.6	0.65483	upregulated	9.7103e-05	0.00040366	50S ribosomal protein L31
MXAN_RS32315	298.722	189.763	0.6546	upregulated	0.001203	0.0036384	hypothetical protein
MXAN_RS33240	342.631	217.697	0.65434	upregulated	0.0013101	0.0039179	MotA/TolQ/ExbB proton channel family protein
MXAN_RS35330	131.125	83.3218	0.65418	upregulated	0.0058938	0.014582	CDP-alcohol phosphatidyltransferase family protein
MXAN_RS24665	118.069	75.06	0.65352	upregulated	0.011851	0.026379	peptidyl-tRNA hydrolase
MXAN_RS13895	112.67	71.6297	0.65347	upregulated	0.024821	0.049498	TetR/AcrR family transcriptional regulator
MXAN_RS31550	151.046	96.0473	0.65317	upregulated	0.0074719	0.01778	hypothetical protein
MXAN_RS23610	1128.07	717.706	0.65239	upregulated	0.00016213	0.0006328	DUF4339 domain-containing protein
MXAN_RS20180	247.785	157.663	0.65224	upregulated	0.0024706	0.0067863	hypothetical protein
MXAN_RS19850	69321	44114.2	0.65205	upregulated	0.0021698	0.0060817	elongation factor G
MXAN_RS29635	143.254	91.2082	0.65134	upregulated	0.0068462	0.016512	XdhC/CoxI family protein
MXAN_RS05350	83.5202	53.1769	0.65133	upregulated	0.023579	0.04736	hypothetical protein
MXAN_RS04700	1482.2	944.177	0.65061	upregulated	0.0001436	0.0005715	chloride channel protein
MXAN_RS10090	93.7947	59.7685	0.65012	upregulated	0.017128	0.036127	adenylosuccinate lyase
MXAN_RS07190	134.292	85.7289	0.64752	upregulated	0.0092683	0.021376	acyl dehydratase
MXAN_RS12590	315.869	201.646	0.6475	upregulated	0.001888	0.0053767	hypothetical protein
MXAN_RS12195	260.935	166.689	0.64653	upregulated	0.0022157	0.0061936	nuclear transport factor 2 family protein
MXAN_RS18645	268.998	171.909	0.64595	upregulated	0.0058872	0.014571	ribosomal large subunit pseudouridine synthase B
MXAN_RS16060	202.434	129.395	0.64567	upregulated	0.004084	0.010497	30S ribosomal protein S8
MXAN_RS02280	214.306	136.993	0.64557	upregulated	0.0022916	0.0063667	hypothetical protein
MXAN_RS04510	2010.91	1286.32	0.6446	upregulated	0.0002601	0.00095667	sensor histidine kinase
MXAN_RS02270	120.881	77.4291	0.64264	upregulated	0.010159	0.023172	carboxypeptidase regulatory-like domain-containing protein
MXAN_RS00120	546.272	349.919	0.6426	upregulated	0.00064824	0.0021169	hypothetical protein
MXAN_RS03675	151.302	97.0673	0.64038	upregulated	0.0041993	0.010755	hypothetical protein
MXAN_RS33335	245.717	157.64	0.64037	upregulated	0.0022988	0.0063745	dienelactone hydrolase family protein
MXAN_RS23200	292.269	187.546	0.64005	upregulated	0.002296	0.0063742	DUF177 domain-containing protein
MXAN_RS07580	189.311	121.481	0.64002	upregulated	0.0059004	0.014589	pyridoxal phosphate-dependent aminotransferase
MXAN_RS34320	218.019	140.165	0.63733	upregulated	0.0032081	0.0085101	hypothetical protein
MXAN_RS31170	273.719	176.083	0.63644	upregulated	0.0019414	0.0055028	DUF3293 domain-containing protein
MXAN_RS21175	509.448	327.86	0.63585	upregulated	0.0030724	0.0082191	TIGR04563 family protein
MXAN_RS15580	292.079	188.02	0.63547	upregulated	0.0016493	0.0047868	peptidase
MXAN_RS18135	677.244	436.011	0.63531	upregulated	0.00056504	0.0018781	response regulator
MXAN_RS04545	2239.22	1442.09	0.63484	upregulated	0.0025885	0.0070702	CHAT domain-containing protein
MXAN_RS27550	156.601	100.853	0.63484	upregulated	0.0066428	0.016107	penicillin-binding protein activator LpoB
MXAN_RS12145	2701.32	1739.74	0.63479	upregulated	0.0001653	0.00064447	general secretion pathway protein GspC
MXAN_RS09475	150.413	96.8993	0.63437	upregulated	0.0089674	0.020781	cyclic nucleotide-binding domain-containing protein
MXAN_RS19370	6206.07	3998.1	0.63437	upregulated	0.0012345	0.0037182	SPFH/Band 7/PHB domain protein
MXAN_RS32880	249.434	160.707	0.63423	upregulated	0.0021614	0.0060642	rod shape-determining protein
MXAN_RS04695	25410.4	16406	0.6312	upregulated	0.0033215	0.0087725	di-heme enzyme
MXAN_RS01690	328.59	212.167	0.63109	upregulated	0.0014164	0.0041928	N-acetylmuramoyl-L-alanine amidase
MXAN_RS24660	1560.45	1007.64	0.63099	upregulated	0.00024296	0.00089999	50S ribosomal protein L25
MXAN_RS20460	118.298	76.458	0.62969	upregulated	0.020434	0.041875	MBL fold hydrolase
MXAN_RS14730	542.328	351.072	0.6274	upregulated	0.00043518	0.0014977	glycine cleavage system protein T
MXAN_RS21340	432.819	280.227	0.62716	upregulated	0.001063	0.0032578	hypothetical protein
MXAN_RS33760	89.1539	57.734	0.62688	upregulated	0.023323	0.046898	hypothetical protein
MXAN_RS09180	109.017	70.5982	0.62685	upregulated	0.017323	0.036453	XRE family transcriptional regulator
MXAN_RS26955	1048.84	679.24	0.62681	upregulated	0.00034949	0.0012391	cytochrome-c peroxidase
MXAN_RS02715	1152.01	747.113	0.62476	upregulated	0.0020421	0.0057525	energy-dependent translational throttle protein EttA
MXAN_RS26680	150.79	97.8117	0.62446	upregulated	0.0087236	0.020317	amino acid ABC transporter ATP-binding protein
MXAN_RS34670	489.678	317.746	0.62396	upregulated	0.01376	0.030024	alanine racemase
MXAN_RS27800	321.537	208.815	0.62276	upregulated	0.0016017	0.0046729	aminopeptidase
MXAN_RS24020	267.576	173.853	0.62208	upregulated	0.0021619	0.0060642	hypothetical protein
MXAN_RS13845	270.397	175.728	0.62174	upregulated	0.0027823	0.0075316	helicase
MXAN_RS11345	387.638	252.092	0.62076	upregulated	0.001637	0.0047568	phosphoribosylformylglycinamidine synthase
MXAN_RS00415	152.73	99.4538	0.61889	upregulated	0.012478	0.027601	acetyl-CoA carboxylase biotin carboxylase subunit
MXAN_RS07130	2187.46	1425.02	0.61827	upregulated	0.00026986	0.00098411	50S ribosomal protein L21
MXAN_RS02940	184.596	120.408	0.61645	upregulated	0.0077499	0.018369	mechanosensitive ion channel protein
MXAN_RS12545	549.036	358.306	0.61571	upregulated	0.0011887	0.0036024	hypothetical protein
MXAN_RS17040	254.993	166.44	0.61545	upregulated	0.0060774	0.01494	hypothetical protein
MXAN_RS29375	240.136	156.785	0.61506	upregulated	0.0040427	0.010395	Na+/H+ antiporter NhaA 2
MXAN_RS27015	105.074	68.6339	0.61441	upregulated	0.019901	0.040966	nicotinate phosphoribosyltransferase
MXAN_RS15975	1033.25	675.078	0.61406	upregulated	0.0026746	0.0072724	30S ribosomal protein S7
MXAN_RS23310	300.507	196.506	0.61283	upregulated	0.0057969	0.014377	fibronectin type III domain-containing protein
MXAN_RS26490	143.977	94.2446	0.61136	upregulated	0.0091581	0.021157	peptidase S1
MXAN_RS15500	146.363	95.8096	0.61131	upregulated	0.010286	0.023413	hypothetical protein
MXAN_RS18275	142.09	93.0216	0.61117	upregulated	0.0080843	0.019068	hypothetical protein
MXAN_RS01555	95.6656	62.6401	0.61091	upregulated	0.021969	0.044506	acyl-CoA desaturase
MXAN_RS17010	146.258	95.7859	0.61063	upregulated	0.0091588	0.021157	aspartate carbamoyltransferase
MXAN_RS32855	117.155	76.7291	0.61058	upregulated	0.017265	0.036364	glycosyltransferase family 2 protein
MXAN_RS27220	997.503	653.532	0.61006	upregulated	0.014594	0.03157	ArsR family transcriptional regulator
MXAN_RS20430	372.728	244.248	0.60978	upregulated	0.0016325	0.0047463	tetratricopeptide repeat protein
MXAN_RS24225	1401.3	919.534	0.60779	upregulated	0.00047575	0.001618	putative esterase
MXAN_RS01410	215.814	141.686	0.60709	upregulated	0.006271	0.015323	VWA domain-containing protein
MXAN_RS24910	415.595	273.078	0.60587	upregulated	0.0036656	0.009553	SMI1/KNR4 family protein
MXAN_RS29630	108.401	71.2441	0.60553	upregulated	0.019606	0.040462	hypothetical protein
MXAN_RS13290	427.606	281.056	0.60542	upregulated	0.0011477	0.003491	biosynthetic arginine decarboxylase
MXAN_RS00495	151.061	99.5384	0.60181	upregulated	0.017124	0.036127	DUF262 domain-containing protein
MXAN_RS18980	300.353	198.064	0.60069	upregulated	0.00395	0.010188	hypothetical protein
MXAN_RS26705	495.816	327.097	0.60009	upregulated	0.02109	0.043062	CHAT domain-containing protein
MXAN_RS01270	131.88	87.133	0.59793	upregulated	0.012039	0.026726	response regulator
MXAN_RS27895	115.773	76.6177	0.59556	upregulated	0.017838	0.037387	biopolymer transporter TonB
MXAN_RS06875	282.138	186.898	0.59415	upregulated	0.0050463	0.012697	hypothetical protein
MXAN_RS03720	136.891	90.6968	0.59391	upregulated	0.016952	0.035882	iron ABC transporter permease
MXAN_RS33820	206.177	136.606	0.59386	upregulated	0.006678	0.016171	3-hydroxyacyl-CoA dehydrogenase
MXAN_RS24095	108.449	71.8672	0.59361	upregulated	0.021515	0.043795	hypothetical protein
MXAN_RS24895	139.066	92.1679	0.59343	upregulated	0.013217	0.028966	sensor histidine kinase
MXAN_RS02005	137.375	91.12	0.59228	upregulated	0.014057	0.030562	TIGR00266 family protein
MXAN_RS32595	104.212	69.2926	0.58875	upregulated	0.024259	0.048565	aldolase
MXAN_RS07345	202.728	134.851	0.58818	upregulated	0.0082198	0.019351	hypothetical protein
MXAN_RS14905	4288.05	2853.38	0.58765	upregulated	0.00073352	0.0023532	50S ribosomal protein L10
MXAN_RS24870	211.599	140.84	0.58728	upregulated	0.0062588	0.015303	amidohydrolase
MXAN_RS02285	133.106	88.6293	0.58672	upregulated	0.022003	0.044563	4-hydroxythreonine-4-phosphate dehydrogenase PdxA
MXAN_RS01855	145.598	96.956	0.58659	upregulated	0.011515	0.025734	magnesium transporter
MXAN_RS24120	779.637	519.424	0.58589	upregulated	0.001186	0.0035986	UDP-3-O-[3-hydroxymyristoyl] N-acetylglucosamine deacetylase
MXAN_RS02585	235.82	157.287	0.58428	upregulated	0.0059524	0.014683	hypothetical protein
MXAN_RS06740	131.235	87.5737	0.58358	upregulated	0.02193	0.04446	N-acetyltransferase
MXAN_RS14890	1305.55	871.729	0.58271	upregulated	0.0023131	0.0064092	transcription termination/antitermination protein NusG
MXAN_RS17405	123.907	82.781	0.58188	upregulated	0.018833	0.039123	AI-2E family transporter
MXAN_RS00160	489.87	327.451	0.58112	upregulated	0.0042958	0.010975	hypothetical protein
MXAN_RS02820	394.833	264.006	0.58067	upregulated	0.0062613	0.015304	DUF2135 domain-containing protein
MXAN_RS33890	306.175	204.765	0.58039	upregulated	0.0046552	0.011811	PAS domain S-box protein
MXAN_RS28185	407.149	272.308	0.58032	upregulated	0.0031266	0.0083396	transcriptional regulator
MXAN_RS05345	360.358	241.286	0.57869	upregulated	0.0040124	0.010327	acetyl-CoA carboxylase biotin carboxylase subunit
MXAN_RS12870	188.418	126.169	0.57858	upregulated	0.011187	0.025117	hypothetical protein
MXAN_RS15985	148.393	99.3761	0.57846	upregulated	0.016572	0.035168	elongation factor Tu
MXAN_RS13050	185.651	124.354	0.57814	upregulated	0.0072608	0.017357	GTP-binding protein
MXAN_RS28665	109.475	73.3312	0.57811	upregulated	0.022997	0.046357	RluA family pseudouridine synthase
MXAN_RS13805	126.277	84.598	0.57789	upregulated	0.019168	0.039727	hypothetical protein
MXAN_RS25565	1355.65	908.572	0.57731	upregulated	0.016197	0.034493	cation transporter
MXAN_RS24200	257.995	172.931	0.57715	upregulated	0.0059336	0.014646	Fis family transcriptional regulator
MXAN_RS13925	125.224	83.9696	0.57657	upregulated	0.021871	0.044398	AI-2E family transporter
MXAN_RS02525	157.137	105.38	0.57642	upregulated	0.017593	0.036936	carboxypeptidase regulatory-like domain-containing protein
MXAN_RS03890	4785.32	3211.22	0.57549	upregulated	0.0021136	0.0059403	hypothetical protein
MXAN_RS05760	662.113	444.9	0.5736	upregulated	0.0020101	0.0056777	hypothetical protein
MXAN_RS15095	142.983	96.103	0.57319	upregulated	0.013343	0.029202	J domain-containing protein
MXAN_RS24795	163.755	110.105	0.57266	upregulated	0.014527	0.031452	arginine repressor
MXAN_RS24735	245.723	165.312	0.57184	upregulated	0.0074238	0.017671	hypothetical protein
MXAN_RS12710	336.843	226.649	0.57162	upregulated	0.0052022	0.013049	hypothetical protein
MXAN_RS03165	381.217	256.599	0.57109	upregulated	0.010826	0.024421	MarR family transcriptional regulator
MXAN_RS24075	206.55	139.174	0.5696	upregulated	0.0080964	0.019091	XRE family transcriptional regulator
MXAN_RS03590	193.872	130.691	0.56894	upregulated	0.0086613	0.0202	hypothetical protein
MXAN_RS18215	147.358	99.4776	0.56688	upregulated	0.015432	0.033107	methyl-accepting chemotaxis protein
MXAN_RS19215	209.701	141.756	0.56492	upregulated	0.010531	0.02388	hypothetical protein
MXAN_RS34710	158.291	107.025	0.56462	upregulated	0.020279	0.04158	hypothetical protein
MXAN_RS04555	1255.68	849.374	0.564	upregulated	0.010543	0.0239	RNA polymerase sigma factor
MXAN_RS09430	158.562	107.336	0.56292	upregulated	0.011991	0.026644	glycosyltransferase family 2 protein
MXAN_RS13900	239.903	162.676	0.56045	upregulated	0.0088589	0.020569	endonuclease
MXAN_RS16315	8098.27	5492.33	0.5602	upregulated	0.0041056	0.010541	50S ribosomal protein L3
MXAN_RS22965	289.319	196.486	0.55823	upregulated	0.017085	0.036091	membrane protein
MXAN_RS33175	152.917	103.954	0.55681	upregulated	0.016312	0.034697	FKBP-type peptidyl-prolyl cis-trans isomerase
MXAN_RS24215	140.623	95.6442	0.55609	upregulated	0.020071	0.041258	RNA polymerase sigma factor
MXAN_RS12255	565.705	384.829	0.55583	upregulated	0.008554	0.019989	long-chain fatty acid--CoA ligase
MXAN_RS14540	271.843	185.41	0.55205	upregulated	0.0065309	0.015857	MotA/TolQ/ExbB proton channel family protein
MXAN_RS35830	1844.42	1259.68	0.5501	upregulated	0.0079405	0.018772	hypothetical protein
MXAN_RS17655	129.886	88.7098	0.55008	upregulated	0.019005	0.039458	siderophore-interacting protein
MXAN_RS28035	592.069	404.432	0.54987	upregulated	0.0037111	0.0096511	prepilin-type cleavage/methylation domain-containing protein
MXAN_RS14365	839.741	573.627	0.54983	upregulated	0.0080792	0.019063	MarR family transcriptional regulator
MXAN_RS05220	294.598	201.76	0.54611	upregulated	0.0061354	0.015042	TIGR02266 family protein
MXAN_RS16065	254.477	174.72	0.54249	upregulated	0.0095281	0.021885	50S ribosomal protein L6
MXAN_RS00655	259.416	178.187	0.54188	upregulated	0.0084378	0.019784	SGNH/GDSL hydrolase family protein
MXAN_RS01140	423.974	291.327	0.54134	upregulated	0.0038479	0.0099641	sigma-70 family RNA polymerase sigma factor
MXAN_RS09450	411.154	282.617	0.54083	upregulated	0.0046683	0.01184	tetratricopeptide repeat protein
MXAN_RS18485	157.963	108.601	0.54055	upregulated	0.011324	0.02537	RNA 3'-phosphate cyclase
MXAN_RS16085	152.333	104.872	0.5386	upregulated	0.018711	0.038937	50S ribosomal protein L15
MXAN_RS29140	143.277	98.674	0.53806	upregulated	0.014617	0.031609	prolyl aminopeptidase
MXAN_RS34675	200.936	138.526	0.53658	upregulated	0.017952	0.037583	transcriptional regulator
MXAN_RS30575	209.222	144.265	0.53631	upregulated	0.018849	0.039144	ssnA protein
MXAN_RS02225	884.968	610.392	0.53589	upregulated	0.0022978	0.0063742	hypothetical protein
MXAN_RS19270	337.031	232.567	0.53524	upregulated	0.0059753	0.014734	hypothetical protein
MXAN_RS18640	364.671	251.952	0.53345	upregulated	0.0061006	0.014972	PBS lyase
MXAN_RS03495	204.916	141.641	0.5328	upregulated	0.014935	0.032182	hypothetical protein
MXAN_RS03060	219.789	152.02	0.53186	upregulated	0.014022	0.030495	hypothetical protein
MXAN_RS05670	157.723	109.104	0.5317	upregulated	0.017469	0.036718	hypothetical protein
MXAN_RS34420	1488.63	1030	0.53134	upregulated	0.0057384	0.014236	FKBP-type peptidyl-prolyl cis-trans isomerase
MXAN_RS03970	236.006	163.421	0.53023	upregulated	0.013862	0.030201	alpha/beta hydrolase
MXAN_RS18660	227.38	157.541	0.52939	upregulated	0.010459	0.023777	tryptophan--tRNA ligase
MXAN_RS11045	189.326	131.225	0.52883	upregulated	0.023192	0.046699	M3 family peptidase
MXAN_RS16310	306.106	212.201	0.5286	upregulated	0.0072939	0.01743	hypothetical protein
MXAN_RS33090	587.922	408.148	0.52653	upregulated	0.0095248	0.021885	hypothetical protein
MXAN_RS27020	174.45	121.487	0.52201	upregulated	0.016002	0.034162	hypothetical protein
MXAN_RS27230	164.765	114.753	0.52188	upregulated	0.021934	0.04446	hypothetical protein
MXAN_RS27530	363.399	253.268	0.52089	upregulated	0.0086593	0.0202	sigma-54-dependent Fis family transcriptional regulator
MXAN_RS25205	328.375	229.086	0.51945	upregulated	0.012352	0.027361	hypothetical protein
MXAN_RS15135	339.115	236.635	0.51911	upregulated	0.0073307	0.017501	monooxygenase
MXAN_RS07205	311.048	217.356	0.51708	upregulated	0.012908	0.028378	ATPase AAA
MXAN_RS01800	364.378	255.181	0.51392	upregulated	0.0076878	0.01824	endonuclease
MXAN_RS17205	2984.67	2098.62	0.50813	upregulated	0.0027519	0.0074605	50S ribosomal protein L19
MXAN_RS29825	275.129	193.608	0.50697	upregulated	0.011954	0.02657	hypothetical protein
MXAN_RS21360	202.531	142.854	0.5036	upregulated	0.01987	0.040927	hypothetical protein
MXAN_RS03175	250.938	177.055	0.50313	upregulated	0.015949	0.034085	hypothetical protein
MXAN_RS15390	627.477	443.049	0.5021	upregulated	0.012983	0.028516	hypothetical protein
MXAN_RS24775	301.48	212.92	0.50175	upregulated	0.013923	0.030315	transcriptional regulator
MXAN_RS15970	2277.97	1610.34	0.50038	upregulated	0.0091439	0.021143	30S ribosomal protein S12
MXAN_RS07030	1850.39	1310.83	0.49735	upregulated	0.0074882	0.017807	energy transducer TonB
MXAN_RS33095	2154.79	1527.22	0.49664	upregulated	0.021473	0.043734	MarR family transcriptional regulator
MXAN_RS20295	566.935	402.24	0.49513	upregulated	0.0060429	0.014876	hypothetical protein
MXAN_RS33070	206.411	147.039	0.48933	upregulated	0.024618	0.049149	alpha/beta hydrolase
MXAN_RS25905	327.961	233.867	0.48784	upregulated	0.017698	0.037115	histidine phosphatase
MXAN_RS23185	599.469	427.576	0.48751	upregulated	0.0082228	0.019351	[acyl-carrier-protein] S-malonyltransferase
MXAN_RS24100	283.724	203.214	0.48149	upregulated	0.014882	0.032087	leucyl aminopeptidase
MXAN_RS12570	390.44	279.825	0.48058	upregulated	0.016059	0.034259	hypothetical protein
MXAN_RS04690	37387.1	26818.4	0.47932	upregulated	0.019365	0.040033	metallo-mystery pair system four-Cys motif protein
MXAN_RS33745	216.325	155.285	0.47828	upregulated	0.024418	0.048816	two-component sensor histidine kinase
MXAN_RS30785	238.319	171.142	0.4777	upregulated	0.024804	0.049478	phosphoglycerate dehydrogenase
MXAN_RS06745	295.406	212.295	0.47663	upregulated	0.01548	0.033191	RNA-binding transcriptional accessory protein
MXAN_RS22210	265.618	191.092	0.47509	upregulated	0.021398	0.043616	TIGR02265 family protein
MXAN_RS12790	4093.95	2950.94	0.47232	upregulated	0.020195	0.04142	peptidylprolyl isomerase
MXAN_RS33215	377.176	272.416	0.46943	upregulated	0.019829	0.040864	membrane protein
MXAN_RS33530	538.419	388.879	0.46941	upregulated	0.01073	0.024257	ATP synthase subunit gamma
MXAN_RS27235	411.339	297.19	0.46894	upregulated	0.016004	0.034162	serine/threonine protein kinase
MXAN_RS29355	322.413	233.627	0.46471	upregulated	0.019185	0.039739	DNA mismatch repair protein MutT
MXAN_RS32275	1598.97	1160.08	0.46291	upregulated	0.007114	0.017056	ethanolamine utilization protein EutJ
MXAN_RS19375	8557.61	6225.26	0.45907	upregulated	0.01692	0.035823	hypothetical protein
MXAN_RS09615	347.841	253.435	0.45681	upregulated	0.023158	0.046655	hypothetical protein
MXAN_RS11360	1058.47	771.824	0.45564	upregulated	0.019844	0.040884	threonine--tRNA ligase
MXAN_RS35320	3114.9	2307.24	0.43302	upregulated	0.010161	0.023172	fatty acid desaturase
MXAN_RS25280	622.721	461.661	0.43175	upregulated	0.021397	0.043616	GatB/YqeY domain-containing protein
MXAN_RS35425	506.292	376.937	0.42565	upregulated	0.020068	0.041258	PheA/TfdB family FAD-binding monooxygenase
MXAN_RS14480	1022.4	766.651	0.41532	upregulated	0.019652	0.040523	hypothetical protein
MXAN_RS33770	7844.15	5966.42	0.39475	upregulated	0.01491	0.032138	hypothetical protein
MXAN_RS34070	1115.31	848.782	0.39398	upregulated	0.021879	0.044398	hypothetical protein
MXAN_RS30470	3.40723	0	Inf	upregulated	0.016911	0.035815	ATPase AAA
MXAN_RS16685	151.13	217.037	-0.52215	downregulated	0.014454	0.031324	aromatic ring-hydroxylating dioxygenase subunit alpha
MXAN_RS21945	204.758	296.28	-0.53304	downregulated	0.017301	0.036425	hypothetical protein
MXAN_RS34575	110.283	163.959	-0.57213	downregulated	0.015303	0.032897	hypothetical protein
MXAN_RS00565	86.146	128.22	-0.57376	downregulated	0.018286	0.038161	hypothetical protein
MXAN_RS31245	74.6804	112.289	-0.58842	downregulated	0.021783	0.044254	hypothetical protein
MXAN_RS31135	88.714	134.184	-0.59698	downregulated	0.018115	0.037869	serine/threonine protein kinase
MXAN_RS00700	319.582	485.257	-0.60256	downregulated	0.0017528	0.0050409	hypothetical protein
MXAN_RS02765	69.5621	106.572	-0.61545	downregulated	0.023911	0.047922	hypothetical protein
MXAN_RS09325	54.3916	83.4113	-0.61686	downregulated	0.023678	0.04752	hypothetical protein
MXAN_RS26230	98.5406	152.415	-0.62921	downregulated	0.0068017	0.016421	hypothetical protein
MXAN_RS28540	124.725	193.507	-0.63363	downregulated	0.0050204	0.012641	serine/threonine-protein kinase PknK
MXAN_RS00690	80.7721	125.469	-0.63541	downregulated	0.011045	0.024845	RNA-directed DNA polymerase
MXAN_RS31265	113.711	176.816	-0.63687	downregulated	0.010521	0.023877	ABC transporter substrate-binding protein
MXAN_RS05320	82.9888	129.638	-0.6435	downregulated	0.010243	0.023336	molecular chaperone DnaJ
MXAN_RS02595	173.631	271.292	-0.64383	downregulated	0.0015021	0.004417	RecQ family ATP-dependent DNA helicase
MXAN_RS04265	137.816	215.374	-0.6441	downregulated	0.021041	0.042997	chromosome condensation protein RCC1
MXAN_RS00315	61.0633	95.9363	-0.65177	downregulated	0.019208	0.039773	PAS domain S-box protein
MXAN_RS22725	89.2663	140.414	-0.6535	downregulated	0.0084798	0.01986	helicase
MXAN_RS04610	87.6605	139.15	-0.66664	downregulated	0.01009	0.023046	exonuclease sbcCD subunit D
MXAN_RS05615	166.875	266.094	-0.67317	downregulated	0.0013413	0.0039917	hypothetical protein
MXAN_RS00865	59.8728	95.4962	-0.67354	downregulated	0.01918	0.039739	formate--tetrahydrofolate ligase
MXAN_RS18635	45.93	73.2826	-0.67403	downregulated	0.024328	0.04865	cyclic nucleotide-binding protein
MXAN_RS05355	65.273	104.574	-0.67997	downregulated	0.015155	0.032598	acyl-CoA carboxylase subunit beta
MXAN_RS22300	49.1349	78.7635	-0.68078	downregulated	0.020934	0.042815	non-ribosomal peptide synthetase
MXAN_RS14085	75.0317	120.744	-0.68637	downregulated	0.0080247	0.018953	choice-of-anchor D domain
MXAN_RS22175	77.439	124.968	-0.69042	downregulated	0.0055058	0.013692	phosphoenolpyruvate carboxylase
MXAN_RS03080	93.5659	150.996	-0.69046	downregulated	0.0039207	0.010132	hypothetical protein
MXAN_RS13265	65.4642	105.942	-0.69449	downregulated	0.018094	0.037836	protein kinase
MXAN_RS14485	114.132	185.071	-0.69738	downregulated	0.0029739	0.0079879	hypothetical protein
MXAN_RS17555	75.9567	123.756	-0.70425	downregulated	0.020366	0.041748	KR domain-containing protein
MXAN_RS25175	57.4593	93.6348	-0.70451	downregulated	0.013218	0.028966	penicillin-binding protein 1A
MXAN_RS10620	745.409	1220.15	-0.71096	downregulated	0.0065103	0.015812	hypothetical protein
MXAN_RS35370	110.565	181.044	-0.71144	downregulated	0.0025135	0.0068912	hypothetical protein
MXAN_RS11985	47.577	78.0903	-0.71488	downregulated	0.010077	0.023029	DUF4129 domain-containing protein
MXAN_RS30690	57.7038	94.8524	-0.71702	downregulated	0.010066	0.023012	hybrid sensor histidine kinase/response regulator
MXAN_RS26735	40.216	66.2436	-0.72001	downregulated	0.020516	0.042031	hypothetical protein
MXAN_RS34050	57.3851	94.6313	-0.72164	downregulated	0.012168	0.026987	hypothetical protein
MXAN_RS05170	64.7672	107.863	-0.73586	downregulated	0.0085381	0.019964	PAS domain S-box protein
MXAN_RS00135	59.0695	98.8245	-0.74245	downregulated	0.006659	0.01613	ribonuclease R
MXAN_RS34680	74.7815	125.356	-0.74528	downregulated	0.0028564	0.0077064	serine/threonine protein kinase
MXAN_RS14805	51.2559	86.0953	-0.74822	downregulated	0.0091235	0.021109	ATP-dependent helicase HrpB
MXAN_RS08750	48.6948	81.9537	-0.75104	downregulated	0.018225	0.038055	PBS lyase
MXAN_RS01250	50.8679	85.7061	-0.75264	downregulated	0.008529	0.019956	peptidase M20
MXAN_RS10625	94.8578	160.099	-0.75513	downregulated	0.0014366	0.0042456	exo-alpha-sialidase
MXAN_RS14100	61.2227	104.513	-0.77155	downregulated	0.0054149	0.013494	serine/threonine protein kinase
MXAN_RS33380	51.8042	88.4906	-0.77246	downregulated	0.019482	0.040252	thioredoxin
MXAN_RS07620	39.5521	67.5972	-0.77321	downregulated	0.018268	0.038134	allophanate hydrolase
MXAN_RS24950	43.4478	74.3914	-0.77585	downregulated	0.010312	0.023464	DNA mismatch repair protein MutS
MXAN_RS31595	45.9245	78.6578	-0.77633	downregulated	0.0082033	0.019324	hypothetical protein
MXAN_RS05330	34.0396	58.3206	-0.77679	downregulated	0.018811	0.03911	transporter
MXAN_RS06000	45.2765	77.7655	-0.78037	downregulated	0.010235	0.023325	hypothetical protein
MXAN_RS29740	32.1098	55.1773	-0.78106	downregulated	0.017063	0.036065	hypothetical protein
MXAN_RS08130	24.9711	43.0518	-0.78582	downregulated	0.024654	0.049206	FAD-binding oxidoreductase
MXAN_RS13565	26.8317	46.2925	-0.78684	downregulated	0.024547	0.049033	small mechanosensitive ion channel protein MscS
MXAN_RS24510	90.0051	155.619	-0.78994	downregulated	0.0013651	0.0040524	serine/threonine protein kinase
MXAN_RS35895	38.8821	67.5658	-0.79719	downregulated	0.012744	0.02806	chain-length determining protein
MXAN_RS24555	135.728	236.062	-0.79844	downregulated	0.00029323	0.0010609	methyltransferase domain-containing protein
MXAN_RS32675	35.7194	62.1535	-0.79913	downregulated	0.018212	0.038039	tetratricopeptide repeat protein
MXAN_RS02570	29.532	51.4021	-0.79955	downregulated	0.019531	0.040342	aminotransferase
MXAN_RS26900	39.8812	69.4611	-0.8005	downregulated	0.012672	0.027942	zinc chelation protein SecC
MXAN_RS21975	137.105	239.013	-0.80181	downregulated	0.0011584	0.0035192	KR domain-containing protein
MXAN_RS09565	34.7679	60.6649	-0.8031	downregulated	0.017183	0.036205	hypothetical protein
MXAN_RS22940	42.5713	74.3332	-0.80413	downregulated	0.012824	0.028219	OmpA family protein
MXAN_RS34660	82.0956	143.589	-0.80656	downregulated	0.0010261	0.0031702	peptidase M1
MXAN_RS22130	33.6141	58.7989	-0.80672	downregulated	0.021817	0.04431	HAMP domain-containing protein
MXAN_RS09420	118.533	207.587	-0.80843	downregulated	0.011076	0.024896	tetratricopeptide repeat protein
MXAN_RS01705	37.2502	65.2369	-0.80844	downregulated	0.012566	0.027742	hypothetical protein
MXAN_RS00060	45.8981	80.5114	-0.81076	downregulated	0.0064873	0.015767	capsular polysaccharide biosynthesis protein CapA
MXAN_RS01300	73.1878	128.502	-0.81212	downregulated	0.0020044	0.0056637	PEGA domain-containing protein
MXAN_RS34885	140.007	245.869	-0.81239	downregulated	0.00017842	0.00068934	hybrid sensor histidine kinase/response regulator
MXAN_RS34465	42.5866	74.8054	-0.81274	downregulated	0.0067796	0.016373	MATE family efflux transporter
MXAN_RS04165	25.6092	44.9997	-0.81325	downregulated	0.024958	0.049736	triacylglycerol lipase
MXAN_RS01000	43.3633	76.3357	-0.81588	downregulated	0.0093854	0.021619	NAD(P)/FAD-dependent oxidoreductase
MXAN_RS10360	41.4334	72.9548	-0.81621	downregulated	0.010476	0.023808	deoxyhypusine synthase
MXAN_RS27430	36.7193	64.6813	-0.81681	downregulated	0.021929	0.04446	protein BatD
MXAN_RS31505	69.2006	121.906	-0.81691	downregulated	0.0013782	0.004088	hypothetical protein
MXAN_RS09395	115.057	204.566	-0.83022	downregulated	0.01285	0.028268	nucleoside deaminase
MXAN_RS25660	34.9911	62.2364	-0.83077	downregulated	0.012251	0.027154	hypothetical protein
MXAN_RS03645	50.0448	89.1262	-0.83263	downregulated	0.0058963	0.014584	serine/threonine protein kinase
MXAN_RS28970	49.2735	87.7525	-0.83263	downregulated	0.0042662	0.010911	ATPase AAA
MXAN_RS04790	38.2604	68.325	-0.83656	downregulated	0.011053	0.024854	tryptophan halogenase
MXAN_RS34160	32.7057	58.5071	-0.83907	downregulated	0.016721	0.035455	MFS transporter
MXAN_RS35980	30.5743	54.7881	-0.84155	downregulated	0.017112	0.036125	magnesium transporter
MXAN_RS24540	34.8796	62.6091	-0.84399	downregulated	0.010809	0.02439	response regulator
MXAN_RS24990	25.9281	46.5594	-0.84456	downregulated	0.016106	0.034339	chemotaxis protein CheR
MXAN_RS15145	24.3176	43.6729	-0.84474	downregulated	0.020966	0.042855	D-TA family PLP-dependent enzyme
MXAN_RS11100	39.6366	71.2838	-0.84674	downregulated	0.0076117	0.018077	hypothetical protein
MXAN_RS29060	28.5966	51.6274	-0.85229	downregulated	0.015324	0.032913	histidine kinase
MXAN_RS25685	36.0915	65.3586	-0.85672	downregulated	0.0077993	0.01848	DUF4034 domain-containing protein
MXAN_RS17835	28.6396	51.9191	-0.85825	downregulated	0.020106	0.041318	MFS transporter
MXAN_RS34140	22.6538	41.0956	-0.85923	downregulated	0.023785	0.047709	hypothetical protein
MXAN_RS07185	83.2764	151.092	-0.85945	downregulated	0.0026163	0.0071353	serine/threonine protein kinase
MXAN_RS20715	27.0443	49.1764	-0.86264	downregulated	0.021712	0.044146	hydroxymethylglutaryl-CoA synthase
MXAN_RS11525	38.5258	70.111	-0.86381	downregulated	0.0059239	0.014632	glucans biosynthesis glucosyltransferase MdoH
MXAN_RS03930	75.3082	137.152	-0.8649	downregulated	0.00066417	0.0021641	hypothetical protein
MXAN_RS34425	37.309	68.1704	-0.86962	downregulated	0.0085433	0.01997	DUF3445 domain-containing protein
MXAN_RS29815	57.0386	104.422	-0.87241	downregulated	0.00095904	0.0029884	two-component sensor histidine kinase
MXAN_RS13475	40.5561	74.2698	-0.87286	downregulated	0.0045409	0.011557	hypothetical protein
MXAN_RS10910	66.8578	122.56	-0.87432	downregulated	0.0089557	0.020767	ATP-dependent helicase
MXAN_RS23695	28.2356	51.8289	-0.87624	downregulated	0.017376	0.036556	DUF4340 domain-containing protein
MXAN_RS11595	30.1065	55.3917	-0.8796	downregulated	0.01262	0.027845	hypothetical protein
MXAN_RS15015	22.7072	41.9338	-0.88496	downregulated	0.023872	0.047856	PAS domain-containing sensor histidine kinase
MXAN_RS03460	26.6459	49.2516	-0.88626	downregulated	0.015387	0.033039	response regulator
MXAN_RS33650	28.124	52.1371	-0.89051	downregulated	0.017107	0.036125	chemotaxis response regulator protein-glutamate methylesterase
MXAN_RS06520	44.1499	81.849	-0.89056	downregulated	0.0035564	0.009312	hypothetical protein
MXAN_RS34610	40.7578	75.63	-0.89188	downregulated	0.0033976	0.0089411	long-chain-fatty-acid--CoA ligase
MXAN_RS14095	52.0751	96.6806	-0.89263	downregulated	0.003542	0.0092838	serine/threonine protein kinase
MXAN_RS05630	31.2277	58.0056	-0.89337	downregulated	0.0083691	0.019651	sigma-54-dependent Fis family transcriptional regulator
MXAN_RS36025	33.1312	61.5685	-0.894	downregulated	0.010767	0.024308	hypothetical protein
MXAN_RS07655	21.41	39.8405	-0.89595	downregulated	0.019349	0.040013	LysR family transcriptional regulator
MXAN_RS30420	23.026	42.876	-0.89691	downregulated	0.018035	0.037724	alpha/beta hydrolase
MXAN_RS23320	63.9861	119.242	-0.89806	downregulated	0.00052536	0.0017615	hypothetical protein
MXAN_RS07100	31.6213	58.9922	-0.89963	downregulated	0.0087788	0.020416	Asp-tRNA(Asn)/Glu-tRNA(Gln) amidotransferase GatCAB subunit A
MXAN_RS29015	25.1901	47.013	-0.90021	downregulated	0.021759	0.044216	ribonuclease D
MXAN_RS33410	44.8143	83.7159	-0.90154	downregulated	0.0035431	0.0092838	DUF393 domain-containing protein
MXAN_RS27595	29.8938	55.8536	-0.9018	downregulated	0.0094729	0.021786	DNA/RNA non-specific endonuclease
MXAN_RS16260	33.1042	61.8942	-0.90279	downregulated	0.006758	0.016343	oligopeptide transporter%2C OPT family
MXAN_RS11685	29.4205	55.0289	-0.90337	downregulated	0.010888	0.024544	rRNA methyltransferase
MXAN_RS34960	34.6723	64.856	-0.90346	downregulated	0.0072151	0.017282	kelch repeat-containing protein
MXAN_RS15210	20.5916	38.5194	-0.90352	downregulated	0.021569	0.043892	endonuclease
MXAN_RS22900	29.0005	54.3758	-0.90689	downregulated	0.0093734	0.021598	3-deoxy-D-manno-octulosonic acid transferase
MXAN_RS17770	22.5533	42.3121	-0.90773	downregulated	0.022423	0.045313	hypothetical protein
MXAN_RS29315	27.5391	51.8078	-0.91169	downregulated	0.013034	0.028604	cobalamin-binding protein
MXAN_RS18615	38.0103	71.5518	-0.9126	downregulated	0.0041518	0.010649	DUF1998 domain-containing protein
MXAN_RS06525	38.537	72.5667	-0.91306	downregulated	0.0051586	0.012948	class I SAM-dependent methyltransferase
MXAN_RS03130	25.5088	48.0352	-0.9131	downregulated	0.018724	0.038952	J domain-containing protein
MXAN_RS26425	27.4428	51.6836	-0.91328	downregulated	0.0068549	0.016528	hypothetical protein
MXAN_RS01700	64.8745	122.361	-0.91542	downregulated	0.0010089	0.003125	PAS domain-containing sensor histidine kinase
MXAN_RS30370	23.0953	43.5672	-0.91565	downregulated	0.014258	0.030971	FAD-dependent oxidoreductase
MXAN_RS23955	23.2124	43.7961	-0.91591	downregulated	0.021934	0.04446	hypothetical protein
MXAN_RS01115	73.3147	138.441	-0.9171	downregulated	0.00030041	0.0010815	XRE family transcriptional regulator
MXAN_RS36010	47.1364	89.0942	-0.91849	downregulated	0.0011511	0.0034998	glycosyl hydrolase
MXAN_RS30880	28.5384	53.9959	-0.91995	downregulated	0.0089536	0.020767	hypothetical protein
MXAN_RS05055	68.2339	129.327	-0.92246	downregulated	0.019296	0.039926	tetratricopeptide repeat protein
MXAN_RS27955	27.3583	51.8815	-0.92324	downregulated	0.014464	0.031335	acetyl-CoA carboxylase biotin carboxylase subunit
MXAN_RS05650	31.7703	60.3164	-0.92487	downregulated	0.02109	0.043062	hypothetical protein
MXAN_RS16140	20.8626	39.6178	-0.92523	downregulated	0.018151	0.037923	tetratricopeptide repeat protein
MXAN_RS34470	26.8164	50.9382	-0.92563	downregulated	0.014853	0.032033	hypothetical protein
MXAN_RS32400	57.049	108.412	-0.92626	downregulated	0.0024055	0.0066349	chemotaxis protein CheA
MXAN_RS00310	53.9412	102.521	-0.92645	downregulated	0.012715	0.028011	hypothetical protein
MXAN_RS19575	38.0102	72.2558	-0.92673	downregulated	0.0031791	0.0084548	DNA mismatch repair protein MutL
MXAN_RS34000	30.8396	58.6278	-0.9268	downregulated	0.0055454	0.013776	TIGR02266 family protein
MXAN_RS27980	38.6374	73.494	-0.92763	downregulated	0.0035599	0.0093178	type IV pilus secretin PilQ
MXAN_RS16580	37.5426	71.4471	-0.92835	downregulated	0.0034226	0.0090004	heavy metal translocating P-type ATPase
MXAN_RS26780	28.4531	54.2067	-0.92989	downregulated	0.01008	0.023029	lipase chaperone
MXAN_RS24070	31.1058	59.337	-0.93175	downregulated	0.0079156	0.018725	hypothetical protein
MXAN_RS12295	22.3725	42.6801	-0.93184	downregulated	0.017137	0.036136	hypothetical protein
MXAN_RS01320	24.3495	46.562	-0.93526	downregulated	0.011114	0.024969	glutathione-dependent formaldehyde dehydrogenase
MXAN_RS24485	34.0181	65.0596	-0.93546	downregulated	0.0032365	0.0085822	aldehyde dehydrogenase family protein
MXAN_RS25490	22.9303	43.926	-0.93782	downregulated	0.011213	0.025161	glycosyl hydrolase
MXAN_RS26665	36.2191	69.4374	-0.93896	downregulated	0.0032891	0.008706	hypothetical protein
MXAN_RS12860	32.4397	62.2107	-0.9394	downregulated	0.0046985	0.011904	type II/IV secretion system protein
MXAN_RS01595	22.6594	43.4935	-0.94069	downregulated	0.01363	0.029784	AI-2E family transporter
MXAN_RS13120	39.2915	75.5305	-0.94284	downregulated	0.0030844	0.0082432	LPS-assembly protein LptD
MXAN_RS01110	58.3899	112.287	-0.94339	downregulated	0.00083315	0.0026413	methyl-accepting chemotaxis protein
MXAN_RS15630	17.8968	34.4514	-0.94486	downregulated	0.023573	0.04736	chain-length determining protein
MXAN_RS06315	23.5256	45.3126	-0.94568	downregulated	0.0098035	0.022461	hypothetical protein
[truncated: 1,655 more rows]

## Sheet: stress regulation
geneID	description	name
RS34690	universal stress protein	USP.1
RS19280	universal stress protein	USP.2
RS33725	transcriptional repressor	TR
RS14320	DNA-directed RNA polymerase sigma-70 factor	sigma.70
RS02235	RNA polymerase subunit sigma-54	sigma.54
RS03780	RNA polymerase subunit sigma-32	sigma.32
RS20135	RNA polymerase sigma24 factor	sigma.24
RS04495	response regulator	RR
RS29210	NifU family protein	NifU
RS17175	nucleoside-diphosphate kinase	NDPK
RS19040	nucleoside diphosphate kinase regulator	NDPKr
RS19415	Lon protease 2	Lonp2
RS09780	Lon protease 1	Lonp1
RS02815	translation initiation factor IF-3	IF.3
RS16100	translation initiation factor IF-1	IF.1
RS02725	protease HtpX	HtpX
RS29360	molecular chaperone HtpG	HtpG
RS05250	helix-turn-helix domain-containing protein	HTH
RS05245	Hsp20/alpha crystallin family protein	Hsp20
RS17140	sensor histidine kinase	HK
RS23375	type VI secretion system tube protein Hcp	Hcp
RS12125	type II secretion system protein GspG	GspG
RS18700	general stress protein	Gsp
RS21020	nucleotide exchange factor GrpE	GrpE
RS23760	molecular chaperone GroES	GroES
RS23765	molecular chaperone GroEL	GroEL.1
RS21695	molecular chaperone GroEL	GroEL.2
RS24015	GlsB/YeaQ/YmgE family stress response membrane protein	GlsB/YeaQ/YmgE
RS25930	elongation factor Ts	EF Ts
RS11645	elongation factor G 1	EF G1
RS19850	elongation factor G	EF G
RS15460	molecular chaperone DnaK	DnaK
RS16210	cold-shock protein	Csp.1
RS07860	cold-shock protein	Csp.2
RS29290	cold-shock protein	Csp.3
RS17375	cold-shock protein	Csp.4
RS25765	cold-shock protein	Csp.5
RS24905	Crp/Fnr family transcriptional regulator	Crp/Fnr
RS24740	ATP-dependent chaperone ClpB	ClpB
RS12705	CarD family transcriptional regulator	CarD

## Sheet: metabolites
geneID	description	name
RS24955	acetyl-CoA C-acyltransferase	ACAT.1
RS18395	acetyl-CoA C-acetyltransferase	ACAT.2
RS23175	acyl carrier protein	ACP
RS33080	aspartate 1-decarboxylase	ADC
RS24485	aldehyde dehydrogenase family protein	ADH
RS27050	antifreeze protein, type I	AFP.I
RS07595	alkyl hydroperoxide reductase	AhpC
RS01485	aldo/keto reductase	AKR
RS01960	ATP synthase F0 subunit C	atpC
RS20570	CBS domain-containing protein	CBS
RS24960	crotonase	crotonase
RS17050	citrate synthase	CS
RS04690	metallo-mystery pair system four-Cys motif protein	Cys
RS26945	cytochrome c	Cyt.c
RS21000	Glu/Leu/Phe/Val dehydrogenase	DH
RS04695	di-heme enzyme	di.heme
RS20485	dihydrolipoyl dehydrogenase	DLD
RS07590	DNA starvation/stationary phase protection protein Dps	Dps
RS23410	thiol:disulfide interchange protein	DS
RS35840	DUF3817 domain-containing protein	DUF3817
RS25310	3-oxoacyl-ACP reductase FabG	FabG
RS34325	glutathione peroxidase	GPX
RS09815	monothiol glutaredoxin, Grx4 family	Grx4
RS23770	glutaredoxin 3	GSH.3
RS06920	glutathione S-transferase	GST
RS06105	phosphoenolpyruvate carboxykinase (GTP)	GTP
RS13500	4-hydroxyphenylpyruvate dioxygenase	HPPD
RS02210	inositol-3-phosphate synthase	IPS
RS12520	iron-sulfur cluster assembly accessory protein	IscS
RS13830	mersacidin/lichenicidin family type 2 lantibiotic	lantibiotic
RS07670	MBL fold hydrolase	MBLHD
RS15115	MbtH family protein	MbtH
RS17150	malate dehydrogenase	MDH
RS07025	flagellar motor protein MotA	MotA
RS36380	transfer-messenger RNA	mRNA
RS06995	NAD(P)/FAD-dependent oxidoreductase	NAD(P)/FAD.OR
RS17145	NADP-dependent isocitrate dehydrogenase	NADP.IDH
RS32460	N-acetyltransferase	N.AT
RS24915	phenylalanine 4-monooxygenase	PAM
RS12900	pyruvate dehydrogenase (acetyl-transferring) E1 component subunit alpha	PDH.E1α
RS12905	pyruvate dehydrogenase complex E1 component subunit beta	PDH.E1β
RS04490	PDZ domain-containing protein	PDZ
RS01045	PLP-dependent aminotransferase family protein	PLP.T
RS10060	polyribonucleotide nucleotidyltransferase	PNNT
RS18260	peptidylprolyl isomerase	PPI
RS28035	prepilin-type cleavage/methylation domain-containing protein	prepilin
RS07600	peroxiredoxin	Prx
RS28960	peptidase S8	PT.S8
RS31665	PTS mannose transporter subunit IID	PTS
RS36390	RNase P RNA component class A	RNase.P
RS14375	efflux RND transporter periplasmic adaptor subunit	RND
RS16125	DNA-directed RNA polymerase subunit alpha	rpoA
RS23740	DNA-directed RNA polymerase subunit omega	rpoZ
RS14350	SCP-2 sterol transfer family protein	SCP.2
RS23455	superoxide dismutase	SOD.1
RS28420	superoxide dismutase family protein	SOD.2
RS02845	serine protease	S.protease
RS17780	quaternary ammonium compound-resistance protein SugE	SugE
RS14335	twin-arginine translocase TatA/TatE family subunit	TatA/TatE
RS07035	TonB-dependent receptor	TonBr
RS34075	transporter	transporter
RS15495	conjugal transfer protein TraR	TraR
RS01420	thioredoxin family protein	Trx.1
RS33170	thioredoxin	Trx.2
RS12830	thioredoxin	Trx.3
RS09480	thioredoxin-disulfide reductase	Trx.DR

## Sheet: ribosomal protein
geneID	description	name
RS18405	30S ribosomal protein S1	30S.rp.S1
RS15990	30S ribosomal protein S10	30S.rp.S10
RS16115	30S ribosomal protein S11	30S.rp.S11
RS15970	30S ribosomal protein S12	30S.rp.S12
RS16110	30S ribosomal protein S13	30S.rp.S13
RS10055	30S ribosomal protein S15	30S.rp.S15
RS16035	30S ribosomal protein S17	30S.rp.S17
RS25935	30S ribosomal protein S2	30S.rp.S2
RS23040	30S ribosomal protein S20	30S.rp.S20
RS25275	30S ribosomal protein S21	30S.rp.S21
RS16020	30S ribosomal protein S3	30S.rp.S3
RS16120	30S ribosomal protein S4	30S.rp.S4
RS16075	30S ribosomal protein S5	30S.rp.S5
RS24670	30S ribosomal protein S6	30S.rp.S6
RS16060	30S ribosomal protein S8	30S.rp.S8
RS09665	30S ribosomal protein S9	30S.rp.S9
RS14900	50S ribosomal protein L1	50S.rp.L1
RS14905	50S ribosomal protein L10	50S.rp.L10
RS14895	50S ribosomal protein L11	50S.rp.L11
RS09660	50S ribosomal protein L13	50S.rp.L13
RS16085	50S ribosomal protein L15	50S.rp.L15
RS16025	50S ribosomal protein L16	50S.rp.L16
RS16130	50S ribosomal protein L17	50S.rp.L17
RS17205	50S ribosomal protein L19	50S.rp.L19
RS17430	50S ribosomal protein L20	50S.rp.L20
RS07130	50S ribosomal protein L21	50S.rp.L21
RS16045	50S ribosomal protein L24	50S.rp.L24
RS07135	50S ribosomal protein L27	50S.rp.L27
RS13055	50S ribosomal protein L28	50S.rp.L28
RS16315	50S ribosomal protein L3	50S.rp.L3
RS24975	50S ribosomal protein L31	50S.rp.L31
RS23195	50S ribosomal protein L32	50S.rp.L32
RS14875	50S ribosomal protein L33	50S.rp.L33
RS36250	50S ribosomal protein L34	50S.rp.L34
RS17425	50S ribosomal protein L35	50S.rp.L35
RS16050	50S ribosomal protein L5	50S.rp.L5
RS16065	50S ribosomal protein L6	50S.rp.L6
RS14910	50S ribosomal protein L7/L12	50S.rp.L7/L12
RS24680	50S ribosomal protein L9	50S.rp.L9

## Sheet: unknown
geneID	description	name
RS02240	hypothetical protein	unknown.1
RS02445	hypothetical protein	unknown.2
RS02590	hypothetical protein	unknown.3
RS03860	hypothetical protein	unknown.4
RS03895	hypothetical protein	unknown.5
RS05270	hypothetical protein	unknown.6
RS06175	hypothetical protein	unknown.7
RS06690	hypothetical protein	unknown.8
RS07040	hypothetical protein	unknown.9
RS07440	hypothetical protein	unknown.10
RS07865	hypothetical protein	unknown.11
RS08365	hypothetical protein	unknown.12
RS10110	hypothetical protein	unknown.13
RS11875	hypothetical protein	unknown.14
RS12820	hypothetical protein	unknown.15
RS13180	hypothetical protein	unknown.16
RS13630	hypothetical protein	unknown.17
RS14925	hypothetical protein	unknown.18
RS14930	hypothetical protein	unknown.19
RS15390	hypothetical protein	unknown.20
RS17120	hypothetical protein	unknown.21
RS17130	hypothetical protein	unknown.22
RS18525	hypothetical protein	unknown.23
RS18695	hypothetical protein	unknown.24
RS19375	hypothetical protein	unknown.25
RS19610	hypothetical protein	unknown.26
RS19910	hypothetical protein	unknown.27
RS21200	hypothetical protein	unknown.28
RS21945	hypothetical protein	unknown.29
RS23405	hypothetical protein	unknown.30
RS23600	hypothetical protein	unknown.31
RS23605	hypothetical protein	unknown.32
RS23775	hypothetical protein	unknown.33
RS24450	hypothetical protein	unknown.34
RS24720	hypothetical protein	unknown.35
RS24885	hypothetical protein	unknown.36
RS26595	hypothetical protein	unknown.37
RS26755	hypothetical protein	unknown.38
RS28830	hypothetical protein	unknown.39
RS30175	hypothetical protein	unknown.40
RS30530	hypothetical protein	unknown.41
RS31680	hypothetical protein	unknown.42
RS31690	hypothetical protein	unknown.43
RS31845	hypothetical protein	unknown.44
RS31850	hypothetical protein	unknown.45
RS32055	hypothetical protein	unknown.46
RS32540	hypothetical protein	unknown.47
RS32705	hypothetical protein	unknown.48
RS33770	hypothetical protein	unknown.49
RS33775	hypothetical protein	unknown.50
RS34720	hypothetical protein	unknown.51
RS35490	hypothetical protein	unknown.52
RS35830	hypothetical protein	unknown.53
RS36110	hypothetical protein	unknown.54
RS36120	hypothetical protein	unknown.55
